# Supplementary material for: NextPBM: a platform to study cell-specific transcription factor binding and cooperativity
Source: Nucleic Acids Res. 2019 Jan 18;47(6):e31. doi: 10.1093/nar/gkz020 (PMC6451091; doi:10.1093/nar/gkz020)
Supplement: Supplementary Data [file gkz020_supplemental_files.zip]

Archive with 4 entries (4 files):
- SF1_PBM_data.txt
- SF2_motifs.txt
- SF3_PBM_conditions.xlsx
- supplementary_information_v2.docx
