# Supplementary material for: NextPBM: a platform to study cell-specific transcription factor binding and cooperativity
Source: Nucleic Acids Res. 2019 Jan 18;47(6):e31. doi: 10.1093/nar/gkz020 (PMC6451091; doi:10.1093/nar/gkz020)
Supplement: Supplementary Data [file gkz020_supplemental_files.zip › SF1_PBM_data.txt]

unique_ID	peak_ID	probe_seq	PBM_cat	PBM_NE_UT_IRF8	PBM_IVT_PU1	PBM_NE_UT_PU1	PBM_NE_UT_FLI1	PBM_NE_IRF8KO_IRF8	PBM_NE_UT_PU1_REP2	PBM_NE_IRF8KO_PU1	PBM_NE_DIL_HALF_IRF8	PBM_NE_DIL_EIGHTH_IRF8	PBM_NE_DIL_QUARTER_IRF8	PBM_NE_IRF8ID_IRF8	PBM_NE_PHOS_IRF8	PBM_NE_DIL_HALF_PU1	PBM_NE_DIL_EIGHTH_PU1	PBM_NE_DIL_QUARTER_PU1	PBM_NE_IRF8ID_PU1	PBM_NE_PHOS_PU1
PBM_PU1_IRF8_v2_1	PU1_IDR_17532	GCCTAGCACTAAAAGAGGAAGTGGCAGATGTGCTAGGTCTTGATTCGCTTGACGCTGCTG	UNMARKED_PU1	0.184081080232467	8.16111833910695	8.53885866032943	4.61560480627289	-0.916791056200789	6.16905599679301	10.276088656778	1.88562087550083	1.66164143831443	1.45450577249112	1.63662529672529	1.55322068296642	9.56974815088046	8.90757538498454	7.93673631874751	7.23233933722075	6.32656428817512
PBM_PU1_IRF8_v2_2	PU1_IDR_28879	GCCTAGCACGAAAAGGGGAAGTGTATTCCGTGCTAGGTCTTGATTCGCTTGACGCTGCTG	UNMARKED_PU1	1.30029311416256	7.70089336919823	7.96805768124396	3.67032519521704	-0.445072106624983	6.44005598451464	7.90255722608911	1.32493527485213	0.62976829145694	0.361832964682099	1.29171721938902	0.657019293782997	8.50815023691829	8.17841514711294	6.9549605634435	6.66738883589892	5.73834379738496
PBM_PU1_IRF8_v2_3	PU1_IDR_19562	GCCTAGCACATAAGGAGGAAGTGGCTGAAGTGCTAGGTCTTGATTCGCTTGACGCTGCTG	UNMARKED_PU1	-0.182283594063751	5.1260507662564	5.19775987759544	3.21995289829736	-0.578283135109625	5.30082430179349	3.35437425552026	1.01517808845414	1.31151623272967	1.57089437800406	1.06367124299441	1.36106500428513	5.10950128869794	4.34386415038268	5.03917140245161	4.69675668035675	5.15349449025616
PBM_PU1_IRF8_v2_4	PU1_IDR_26024	GCCTAGCACGAAAACAGGAAGTGGACAACGTGCTAGGTCTTGATTCGCTTGACGCTGCTG	UNMARKED_PU1	0.516690625195746	7.40020966311307	7.78944742614062	5.19717253474059	-0.546922577802601	6.42249095652515	9.30226900456248	1.68996008778937	0.993899312944678	0.588148489302801	1.40629729985849	0.521643875177467	8.85417397189675	8.21044409504912	7.11142759129994	7.32269510843626	5.79575521531293
PBM_PU1_IRF8_v2_5	PU1_IDR_28012	GCCTAGCACAAATAGAGGAAGTCAGAGAGGTGCTAGGTCTTGATTCGCTTGACGCTGCTG	UNMARKED_PU1	0.111172959333382	6.21522083053649	6.76991877637558	3.05285304713403	0.0807107322367508	6.64416212381924	6.60585624801159	0.352740400946143	1.19373308819664	0.558742712319331	0.878331554640163	0.308482111643689	7.46060261264151	6.92203026517941	6.45811146431705	5.82752639919721	5.56697408927976
PBM_PU1_IRF8_v2_6	PU1_IDR_35483	GCCTAGCACGAAGAGAGGAAGTGAAATTAGTGCTAGGTCTTGATTCGCTTGACGCTGCTG	UNMARKED_PU1	3.21531880885767	5.03160614031252	5.33285859900169	3.28721872090859	4.88970362261709	4.76202853538984	3.61569389853896	3.53684237338674	2.21439953866107	3.12390892455267	2.14792238145333	2.247152952015	4.79789048839094	3.68300753617846	3.80626473031061	4.06410668132019	3.94435008032573
PBM_PU1_IRF8_v2_6	PU1_IDR_9702	GCCTAGCACGAAGAGAGGAAGTGAAATTAGTGCTAGGTCTTGATTCGCTTGACGCTGCTG	UNMARKED_PU1	3.21531880885767	5.03160614031252	5.33285859900169	3.28721872090859	4.88970362261709	4.76202853538984	3.61569389853896	3.53684237338674	2.21439953866107	3.12390892455267	2.14792238145333	2.247152952015	4.79789048839094	3.68300753617846	3.80626473031061	4.06410668132019	3.94435008032573
PBM_PU1_IRF8_v2_7	PU1_IDR_23388	GCCTAGCACAGAAAGGGGAAGTGCTACACGTGCTAGGTCTTGATTCGCTTGACGCTGCTG	UNMARKED_PU1	1.95926052146121	7.72462944299358	8.2063809878137	3.25964973445525	-0.659147280579727	6.38268236375579	8.37532126747994	1.17926158967932	-0.0842104055106731	0.38282462056347	1.41982658642683	-0.180851445249025	8.06307400969008	7.46290739935236	6.76586291921192	6.81136958140469	5.34927993667024
PBM_PU1_IRF8_v2_7	PU1_IDR_16079	GCCTAGCACAGAAAGGGGAAGTGCTACACGTGCTAGGTCTTGATTCGCTTGACGCTGCTG	UNMARKED_PU1	1.95926052146121	7.72462944299358	8.2063809878137	3.25964973445525	-0.659147280579727	6.38268236375579	8.37532126747994	1.17926158967932	-0.0842104055106731	0.38282462056347	1.41982658642683	-0.180851445249025	8.06307400969008	7.46290739935236	6.76586291921192	6.81136958140469	5.34927993667024
PBM_PU1_IRF8_v2_8	PU1_IDR_23990	GCCTAGCACCTAAAGGGGAAGTGCCACACGTGCTAGGTCTTGATTCGCTTGACGCTGCTG	UNMARKED_PU1	0.875788771418321	5.65350517833081	6.39618237861805	2.54265875550395	-0.836181653324654	6.70840261140411	5.1102784734505	-0.358587002256064	-0.578857338048013	0.154216876634503	0.594392716736393	-0.000727920989175274	6.41251045860353	5.44028629727951	5.37195966439459	5.71335672041923	5.48788400764282
PBM_PU1_IRF8_v2_9	PU1_IDR_32929	GCCTAGCACACAAAGAGGAAGTGCAGATCGTGCTAGGTCTTGATTCGCTTGACGCTGCTG	UNMARKED_PU1	-0.457866712171854	6.70169264735045	6.98487225225496	3.61712045609968	-0.439216150579406	6.84513728288045	6.55888137461638	0.288938533465264	0.0939069980968895	0.212903940070137	0.566650754727745	0.0776266288577906	7.6398525006571	6.93580273608945	6.61288150462406	6.89581700266632	5.35722905637436
PBM_PU1_IRF8_v2_10	PU1_IDR_14855	GCCTAGCACAAAAAAAGGAAGTGGTAAATGTGCTAGGTCTTGATTCGCTTGACGCTGCTG	UNMARKED_PU1	-0.554696044111399	6.54969924862842	6.2947350917398	3.11935133073307	0.483559762317777	6.77581164738268	6.50930615183306	1.90170296978595	1.6694582639204	1.24123415107343	1.26267984925839	1.79289518909295	6.62356428559561	6.54440684467935	6.05547554014497	5.52218596056168	5.68467429886427
PBM_PU1_IRF8_v2_11	PU1_IDR_7608	GCCTAGCACCAGAAGAGGAAGTCAGAGAGGTGCTAGGTCTTGATTCGCTTGACGCTGCTG	UNMARKED_PU1	0.816335074426796	5.31271428921298	5.72429982893697	2.86663994070285	-0.0922361241841208	6.61312005690077	5.10396664231177	0.0412044365814858	0.121738490230661	0.699480993054125	0.690128351589006	-0.0760743281094925	6.00497374926321	5.3890247602021	5.53420490634978	5.64253975639804	5.2912492038518
PBM_PU1_IRF8_v2_12	PU1_IDR_19401	GCCTAGCACAAAATAGGGAAGTGGGAAACGTGCTAGGTCTTGATTCGCTTGACGCTGCTG	UNMARKED_PU1	2.32077753991716	7.39867389415446	7.07206392197965	3.37729084534136	-0.551325931034774	6.50148177259241	7.49636462452298	2.68759189913966	2.43437970848874	1.75237161239212	1.52731115838312	1.94280623630029	7.48167701251488	7.39246544820116	6.58243681280836	6.05111348329458	5.60363642064804
PBM_PU1_IRF8_v2_13	PU1_IDR_26008	GCCTAGCACGAAAAGAGGAAGTCAGATTGGTGCTAGGTCTTGATTCGCTTGACGCTGCTG	UNMARKED_PU1	0.241290621497191	8.2355393081122	8.65974928626312	3.77246067668888	-0.168441553433552	5.96005373000909	10.511064912928	0.788763559593515	0.126340451965054	0.442192893892483	1.54140116030292	-0.0892333817757493	9.4939959664824	8.94013759629032	7.75415451195595	7.14025422303896	6.03334779294747
PBM_PU1_IRF8_v2_14	PU1_IDR_36196	GCCTAGCACGAAAAGAGGAAGTCAAATTAGTGCTAGGTCTTGATTCGCTTGACGCTGCTG	UNMARKED_PU1	2.04296876609936	8.4333272350956	8.68899133855068	3.87247820874138	0.0553393019935557	6.57841059309186	8.9642742502928	0.936674986129943	0.515189609449048	0.0349579914735608	1.21971309002029	0.178030423612132	9.12822592566238	9.37427895223039	7.91888557511645	7.20100238666741	5.86060145320905
PBM_PU1_IRF8_v2_14	PU1_IDR_29238	GCCTAGCACGAAAAGAGGAAGTCAAATTAGTGCTAGGTCTTGATTCGCTTGACGCTGCTG	UNMARKED_PU1	2.04296876609936	8.4333272350956	8.68899133855068	3.87247820874138	0.0553393019935557	6.57841059309186	8.9642742502928	0.936674986129943	0.515189609449048	0.0349579914735608	1.21971309002029	0.178030423612132	9.12822592566238	9.37427895223039	7.91888557511645	7.20100238666741	5.86060145320905
PBM_PU1_IRF8_v2_14	PU1_IDR_21244	GCCTAGCACGAAAAGAGGAAGTCAAATTAGTGCTAGGTCTTGATTCGCTTGACGCTGCTG	UNMARKED_PU1	2.04296876609936	8.4333272350956	8.68899133855068	3.87247820874138	0.0553393019935557	6.57841059309186	8.9642742502928	0.936674986129943	0.515189609449048	0.0349579914735608	1.21971309002029	0.178030423612132	9.12822592566238	9.37427895223039	7.91888557511645	7.20100238666741	5.86060145320905
PBM_PU1_IRF8_v2_14	PU1_IDR_37699	GCCTAGCACGAAAAGAGGAAGTCAAATTAGTGCTAGGTCTTGATTCGCTTGACGCTGCTG	UNMARKED_PU1	2.04296876609936	8.4333272350956	8.68899133855068	3.87247820874138	0.0553393019935557	6.57841059309186	8.9642742502928	0.936674986129943	0.515189609449048	0.0349579914735608	1.21971309002029	0.178030423612132	9.12822592566238	9.37427895223039	7.91888557511645	7.20100238666741	5.86060145320905
PBM_PU1_IRF8_v2_14	PU1_IDR_36404	GCCTAGCACGAAAAGAGGAAGTCAAATTAGTGCTAGGTCTTGATTCGCTTGACGCTGCTG	UNMARKED_PU1	2.04296876609936	8.4333272350956	8.68899133855068	3.87247820874138	0.0553393019935557	6.57841059309186	8.9642742502928	0.936674986129943	0.515189609449048	0.0349579914735608	1.21971309002029	0.178030423612132	9.12822592566238	9.37427895223039	7.91888557511645	7.20100238666741	5.86060145320905
PBM_PU1_IRF8_v2_14	PU1_IDR_34017	GCCTAGCACGAAAAGAGGAAGTCAAATTAGTGCTAGGTCTTGATTCGCTTGACGCTGCTG	UNMARKED_PU1	2.04296876609936	8.4333272350956	8.68899133855068	3.87247820874138	0.0553393019935557	6.57841059309186	8.9642742502928	0.936674986129943	0.515189609449048	0.0349579914735608	1.21971309002029	0.178030423612132	9.12822592566238	9.37427895223039	7.91888557511645	7.20100238666741	5.86060145320905
PBM_PU1_IRF8_v2_14	PU1_IDR_27259	GCCTAGCACGAAAAGAGGAAGTCAAATTAGTGCTAGGTCTTGATTCGCTTGACGCTGCTG	UNMARKED_PU1	2.04296876609936	8.4333272350956	8.68899133855068	3.87247820874138	0.0553393019935557	6.57841059309186	8.9642742502928	0.936674986129943	0.515189609449048	0.0349579914735608	1.21971309002029	0.178030423612132	9.12822592566238	9.37427895223039	7.91888557511645	7.20100238666741	5.86060145320905
PBM_PU1_IRF8_v2_14	PU1_IDR_27564	GCCTAGCACGAAAAGAGGAAGTCAAATTAGTGCTAGGTCTTGATTCGCTTGACGCTGCTG	UNMARKED_PU1	2.04296876609936	8.4333272350956	8.68899133855068	3.87247820874138	0.0553393019935557	6.57841059309186	8.9642742502928	0.936674986129943	0.515189609449048	0.0349579914735608	1.21971309002029	0.178030423612132	9.12822592566238	9.37427895223039	7.91888557511645	7.20100238666741	5.86060145320905
PBM_PU1_IRF8_v2_15	PU1_IDR_23099	GCCTAGCACGGAAAGGGGAAGTGGCAGGGGTGCTAGGTCTTGATTCGCTTGACGCTGCTG	UNMARKED_PU1	4.48389248615986	7.12916183615746	7.923258856601	2.88123215356622	-0.278050512743379	6.51869878208212	7.10195653038174	1.30881303511169	1.49358619660667	0.712729957315831	1.10009078043069	1.29375316434473	7.99258830442342	7.15701638379587	6.98144615874561	6.64308112569518	5.55876909491888
PBM_PU1_IRF8_v2_16	PU1_IDR_37525	GCCTAGCACAATATAGGGAAGTGCTTAACGTGCTAGGTCTTGATTCGCTTGACGCTGCTG	UNMARKED_PU1	0.418337459952252	5.82189622639905	5.7751293425332	2.15138116046785	-0.557509954646346	5.89817508004727	4.69196176555263	-0.0962725094457567	-0.0368571756622437	-0.18707840591308	0.274436554089468	-0.0941197552247534	5.60567970853199	5.09828209409753	4.94318108050451	5.02060871774939	5.28093844693677
PBM_PU1_IRF8_v2_17	PU1_IDR_20692	GCCTAGCACCAAAAAGGGAAGTGGGTTGAGTGCTAGGTCTTGATTCGCTTGACGCTGCTG	UNMARKED_PU1	0.661473469431406	7.02125030445435	7.13048307379293	3.08328888432484	-0.358633131688344	6.42688536368277	7.27231324801257	3.14788595663911	2.63977016802008	1.82574594376816	2.67908066501421	3.25423841445817	7.30246973504458	6.89139382037112	6.48331319771205	6.54162473048442	5.33022847339202
PBM_PU1_IRF8_v2_18	PU1_IDR_23360	GCCTAGCACAGAAAGGGGAAGTCCAATAGGTGCTAGGTCTTGATTCGCTTGACGCTGCTG	UNMARKED_PU1	1.58507487064744	6.98214374448744	7.40321031378315	2.87619551712131	-0.502971812847332	6.59292187863389	8.2847524864543	0.1587557830372	0.362184552702898	0.302982508114329	1.08490158365086	0.178479803321094	7.98346529859922	7.39699798911249	6.72064468475036	6.82643228392924	5.45174008584848
PBM_PU1_IRF8_v2_19	PU1_IDR_37425	GCCTAGCACCAAAGGAGGAAGTGCTACACGTGCTAGGTCTTGATTCGCTTGACGCTGCTG	UNMARKED_PU1	0.572037986576028	5.85206160146897	5.8614437546892	3.01158318366913	-0.808879491743536	6.656083082364	5.1523849605848	-0.137472246834593	-0.0324473627307806	0.013647761396119	0.521347911826923	-0.102317368493128	5.99371138326833	4.93513785759081	5.39995413531437	5.67513424213523	4.46389088050381
PBM_PU1_IRF8_v2_20	PU1_IDR_31765	GCCTAGCACAGAAAGAGGAAGTCATCACTGTGCTAGGTCTTGATTCGCTTGACGCTGCTG	UNMARKED_PU1	1.41634878766382	7.59038902311	8.4584575598453	4.07791242517068	0.164417292489118	6.27903948564084	9.77286253476036	0.813018214141025	-0.0108681403760808	0.45245031560275	1.38964939964022	-0.251134138185507	8.77615002676586	8.08762053462405	7.54133014236716	7.35378135302046	5.42320263918843
PBM_PU1_IRF8_v2_21	PU1_IDR_24301	GCCTAGCACCAGAAGAGGAAGTGCTAACTGTGCTAGGTCTTGATTCGCTTGACGCTGCTG	UNMARKED_PU1	2.47956797209026	6.67877053586053	7.17826360502259	3.67812058962585	-0.431885358141615	6.37332478887071	6.41505826008039	0.670827641319489	0.165479292992241	0.544287027017153	0.711253135937853	0.133763447272318	6.76973904591375	5.9670671160051	5.6846104965991	6.28463686296198	5.26454383163471
PBM_PU1_IRF8_v2_22	PU1_IDR_32309	GCCTAGCACGAAAAGAGGAAGTGGAAACAGTGCTAGGTCTTGATTCGCTTGACGCTGCTG	UNMARKED_PU1	5.43108382147919	8.54009783894063	8.73859284435457	4.08727709656541	-0.369317214106445	5.70767901669883	10.4467052854031	4.41117820947099	3.98223017454234	2.96140941419287	2.67439576963193	2.15762319788659	9.59040083125673	9.39929644398712	8.03580125163198	7.52966686519392	6.09906400007599
PBM_PU1_IRF8_v2_23	PU1_IDR_31666	GCCTAGCACCAAATGAGGAAGTGAGACTTGTGCTAGGTCTTGATTCGCTTGACGCTGCTG	UNMARKED_PU1	9.41756215787731	7.68550501760154	8.32517268269663	3.72714127587056	-0.874575270413559	6.1405248554208	9.05172830843359	6.22290987267075	2.70949631106437	4.94544322860726	3.46624576564456	0.610335812160568	8.52906662304732	7.92757497263991	7.34438661131517	6.64829392493266	5.70771426155448
PBM_PU1_IRF8_v2_24	PU1_IDR_37767	GCCTAGCACATAAGGAGGAAGTGAGACAGGTGCTAGGTCTTGATTCGCTTGACGCTGCTG	UNMARKED_PU1	-0.0515786127712696	4.54434905472636	4.74049457874091	2.7229039317766	-0.333035229679618	5.27589938715764	3.07094043804304	1.30750254195744	1.98888914463266	1.33399536680507	1.33048644723819	1.10262210907667	5.19907252663516	4.55034746491794	4.44353189865577	4.71973166648775	4.48183597629835
PBM_PU1_IRF8_v2_25	PU1_IDR_20384	GCCTAGCACAAAATGGGGAAGTGGGGCATGTGCTAGGTCTTGATTCGCTTGACGCTGCTG	UNMARKED_PU1	3.078160023114	6.97654897391826	7.77197633936456	2.54864402533241	-0.988127111042362	6.68539406026987	7.71834755446569	2.47925787797523	2.61803234975402	1.64348530771232	1.49172968632508	1.94801939987958	7.65500487193192	7.56817409139074	6.91858334723615	7.07417032070922	5.58195059925058
PBM_PU1_IRF8_v2_26	PU1_IDR_25763	GCCTAGCACTGAAAGGGGAAGTGCCACTTGTGCTAGGTCTTGATTCGCTTGACGCTGCTG	UNMARKED_PU1	2.24867276562951	7.17605961819037	7.72035771742484	3.29119604826425	-1.13485381574855	6.61947424693418	7.03777362476058	0.672460325023938	-0.133347523624938	0.229018571075851	0.494356609656118	-0.514222224003029	7.233426515416	6.62733417403131	6.35264267770476	6.49446681714075	4.89546607683447
PBM_PU1_IRF8_v2_27	PU1_IDR_32730	GCCTAGCACAAAAGAAGGAAGTGGTTTATGTGCTAGGTCTTGATTCGCTTGACGCTGCTG	UNMARKED_PU1	1.15585727726296	6.14745110608177	6.07313070016328	3.21530133328487	-0.473105962466355	6.36111519425945	5.1346548652299	1.36501543302094	1.29406574230419	1.08309104729849	1.34347698199938	1.13795460248635	6.14362712071694	5.5091538935826	5.59451849385685	5.50504799203986	5.28682504203921
PBM_PU1_IRF8_v2_28	PU1_IDR_30663	GCCTAGCACAAAAACAGGAAGTCCTATTCGTGCTAGGTCTTGATTCGCTTGACGCTGCTG	UNMARKED_PU1	1.06224449564429	7.90869191101531	7.97336773382258	5.01760389604186	-0.951849107599002	6.35997900849997	9.28493882797616	0.714920046820567	-0.597568800441135	0.0533489867827156	1.25204750786807	-0.653207923494374	8.34434158367755	7.81444628886613	6.67774480589661	6.86606858753769	5.2433377831836
PBM_PU1_IRF8_v2_29	PU1_IDR_37657	GCCTAGCACGAAAGGAGGAAGTGCAAAGAGTGCTAGGTCTTGATTCGCTTGACGCTGCTG	UNMARKED_PU1	1.04529017176847	5.70089657021145	6.10489166474165	2.7897559567972	-0.38296637363448	6.8368030241388	4.93051330472402	1.07490895497532	2.35014606555684	1.00404965734455	1.17816965004772	1.36930300543188	6.77917834472263	6.41548378178449	5.94640977093081	6.00226205674092	5.37889801978806
PBM_PU1_IRF8_v2_30	PU1_IDR_36520	GCCTAGCACATTTTAAGGAAGTGAAACCCGTGCTAGGTCTTGATTCGCTTGACGCTGCTG	UNMARKED_PU1	52.2729911939048	5.72440349754997	7.89352876807016	3.20006426069681	0.493855523814389	6.52458259077272	5.60561156850693	8.47907527840497	6.43544831272583	7.86879118311439	6.39501423940028	2.95036188646091	8.12243287020141	6.48157449213851	6.08311812624064	4.98938936474782	5.36996735519161
PBM_PU1_IRF8_v2_31	PU1_IDR_34340	GCCTAGCACAAAATGAGGAACTGTGAAATGTGCTAGGTCTTGATTCGCTTGACGCTGCTG	UNMARKED_PU1	-0.351356044300162	6.40823026591213	6.59675678517474	1.61572506040502	-0.717062196145462	7.0668471860421	5.54081888162285	2.82637252697867	1.75271783372734	1.62045271833954	1.59008022806331	2.24830678356409	6.99283038553813	6.54112384741665	6.35415847447071	5.96773867914707	5.85190542474925
PBM_PU1_IRF8_v2_32	PU1_IDR_22740	GCCTAGCACGAATTGAGGAAGTGGGGGTGGTGCTAGGTCTTGATTCGCTTGACGCTGCTG	UNMARKED_PU1	-0.0132008375440678	6.31752604747737	6.88812965834418	2.76631244148271	-0.927628571244464	6.89115566877182	7.7515028184599	4.6703924357625	5.6510475308227	3.76613696904623	3.33097184263906	4.84560296589319	7.65528098370463	7.02969412376356	6.78995739834357	6.31491764103062	6.85056551939059
PBM_PU1_IRF8_v2_33	PU1_IDR_6800	GCCTAGCACTAGAAGAGGAAGTGAGAGACGTGCTAGGTCTTGATTCGCTTGACGCTGCTG	UNMARKED_PU1	0.701722570811856	5.64158090033217	5.77022836695324	3.00070426413396	0.570273959037199	6.5507232353562	5.62953548962378	1.84351663803538	1.62578744241939	1.06074864672413	1.27119413974308	1.21601541987586	6.16590461871011	4.8475602175343	5.39391401925907	5.31755849730953	4.93635740432232
PBM_PU1_IRF8_v2_34	PU1_IDR_35722	GCCTAGCACGGAAAGAGGAACTGGAGCTGGTGCTAGGTCTTGATTCGCTTGACGCTGCTG	UNMARKED_PU1	0.407581329858861	5.93690609045858	6.22907675482562	2.62608634877876	-0.516311746748595	6.49595106325852	7.21779541215656	0.117525769147965	0.30407393568111	0.383571643707482	0.474782129756506	0.282173504131825	6.39277517296221	5.98092873785802	5.91895498326536	6.08985802189263	5.49183595875719
PBM_PU1_IRF8_v2_35	PU1_IDR_23941	GCCTAGCACGGAAAGAGGAAGTGGCAAGAGTGCTAGGTCTTGATTCGCTTGACGCTGCTG	UNMARKED_PU1	1.37678507713827	7.75226550118287	7.92642755565303	4.11085716751896	-0.712751182783916	6.24743362015162	9.84565060542143	1.82720923231461	2.46337315965914	1.88884724802944	1.64189589783607	1.98804567966575	8.88042432651694	8.52729188615529	7.95427204705308	7.11316722324364	5.96790319765123
PBM_PU1_IRF8_v2_36	PU1_IDR_17298	GCCTAGCACTCAGTGAGGAAGTGAAACACGTGCTAGGTCTTGATTCGCTTGACGCTGCTG	UNMARKED_PU1	5.71463419790366	3.58243758164416	4.54721837986108	2.13759840298591	2.58570587558001	4.17320594214928	2.57086205387669	3.40964216521483	1.75147640828713	1.89537539592069	1.8370358890228	1.49115909826458	4.12476381511077	3.25484910358637	3.21658666555943	3.94337267904506	3.42568889341658
PBM_PU1_IRF8_v2_37	PU1_IDR_29281	GCCTAGCACAAGAAGCGGAAGTGAAAGACGTGCTAGGTCTTGATTCGCTTGACGCTGCTG	UNMARKED_PU1	5.8404039023224	6.79852598137305	7.08303420889928	4.93623206246084	-0.181459452764509	6.75078875102444	6.78957968906242	5.00328817298695	2.50060745539091	3.23740809534785	2.45976937339147	1.39598160590086	7.11679389817858	6.44118067489195	5.8601151226233	6.47540138118439	4.91398272373024
PBM_PU1_IRF8_v2_38	PU1_IDR_30943	GCCTAGCACTGAAGAAGGAAGTGAAATTAGTGCTAGGTCTTGATTCGCTTGACGCTGCTG	UNMARKED_PU1	1.26603279570249	4.07380643785845	4.53161145360084	2.43041219038862	-0.108286587050675	3.67461609445316	2.63513662966073	2.71642413050566	2.159924740841	1.75857646100293	1.32750443288967	1.96522738139492	3.71330794867019	3.76421533722825	3.67977459482249	3.76027764293234	3.45939904477621
PBM_PU1_IRF8_v2_39	PU1_IDR_27673	GCCTAGCACTAGAAGAGGAAGTGGATGATGTGCTAGGTCTTGATTCGCTTGACGCTGCTG	UNMARKED_PU1	-0.148201792364452	5.97884881215482	6.24868994428616	3.29718172742267	-0.78429334304511	6.55173140218155	4.93288987639919	4.03049791439097	6.4736234542894	3.57884546418765	4.55497261830837	4.45143684487838	6.52359622190402	6.1837349515442	5.72981622258648	5.80876913432919	5.47262884067981
PBM_PU1_IRF8_v2_40	PU1_IDR_5485	GCCTAGCACATTTAGAGGAAGTGGGTGGGGTGCTAGGTCTTGATTCGCTTGACGCTGCTG	UNMARKED_PU1	-0.39560208452279	5.08554809040491	5.39477153028721	2.88457747475764	-0.314116463965337	6.40845003366186	4.66045029200049	6.41600073260452	8.68372583585665	5.71039981999141	7.32891148464527	7.00267371109997	5.34841029116799	5.99420269327538	4.90564831682801	4.55312271188155	5.67703897353456
PBM_PU1_IRF8_v2_41	PU1_IDR_28753	GCCTAGCACAAAAAGGGGAAGTACTGCGAGTGCTAGGTCTTGATTCGCTTGACGCTGCTG	UNMARKED_PU1	0.421447948205655	8.57625125700026	8.92622648379716	3.4741870393037	-0.823952171307063	5.982976963974	9.47216886581972	1.26553618689461	0.647190401947701	0.809909465364296	1.76607898693311	-0.0598301497519739	9.3120554599568	9.13207573854659	7.91837073820721	7.4341352090872	5.59408350539573
PBM_PU1_IRF8_v2_42	PU1_IDR_16863	GCCTAGCACGGAATGAGGAAGTGGTCATGGTGCTAGGTCTTGATTCGCTTGACGCTGCTG	UNMARKED_PU1	1.85801576946176	7.26359190136108	7.51489463781994	3.40719135798417	-0.781848357779016	6.39611567955721	9.02387541081994	3.07537436417281	1.83957524474946	1.78969764803628	2.23521281134701	2.28689985705115	8.50343941185845	7.58991155762962	7.29913816072321	6.8506104086316	5.57638320440573
PBM_PU1_IRF8_v2_43	PU1_IDR_22891	GCCTAGCACAAAAAGAGGAAGTGATGAGTGTGCTAGGTCTTGATTCGCTTGACGCTGCTG	UNMARKED_PU1	4.43241159111013	8.92405948671311	9.27427170539647	5.07192150249465	0.0917099500576513	5.81874282048114	10.0062665797063	5.28010575625457	6.21229196557846	4.31437059366604	4.96581038764609	4.93565373972411	9.70880841848335	9.63898509690988	8.59184316994949	7.13464065232001	6.15786922674717
PBM_PU1_IRF8_v2_44	PU1_IDR_10967	GCCTAGCACAAAAAAGGGAAGTGCCATAAGTGCTAGGTCTTGATTCGCTTGACGCTGCTG	UNMARKED_PU1	1.82976576219757	7.54798875143933	7.73225091629373	3.06094500891492	-0.691040142078004	6.41614644988764	8.40629499919816	0.478489181131495	0.356500029575674	0.66814220412422	0.97801255974193	0.323395857583706	7.92553977011271	7.60177996752959	6.92971686142007	6.07610234033132	5.29149887732663
PBM_PU1_IRF8_v2_45	PU1_IDR_30105	GCCTAGCACAGAATGAGGAAGTGCCACACGTGCTAGGTCTTGATTCGCTTGACGCTGCTG	UNMARKED_PU1	-0.171735599275351	7.23284134113472	7.60076634746035	3.25560802293418	-0.733455454761147	6.21148046071689	7.78323620487384	0.522245844754482	-0.0176563850641837	-0.0237398323259319	1.31330418858994	-0.242791877531673	8.12365882963508	7.75605116542876	6.70113646037516	6.50690304445809	5.21235792857452
PBM_PU1_IRF8_v2_46	PU1_IDR_25961	GCCTAGCACAAAATCAGGAAGTCCCTTACGTGCTAGGTCTTGATTCGCTTGACGCTGCTG	UNMARKED_PU1	-0.811908717858932	6.0119948065086	6.48280109687477	2.98348038141296	-0.837651001871026	6.60593965385996	5.69981598855571	-0.361738928082078	-0.424531420475196	-0.705861972203269	0.189032310073676	-0.394582567446964	6.11549766402397	5.41875129634887	5.37708135587456	5.7754708413133	4.66680859737018
PBM_PU1_IRF8_v2_47	PU1_IDR_22097	GCCTAGCACAAAAAAGGGAAGTGTTGGAGGTGCTAGGTCTTGATTCGCTTGACGCTGCTG	UNMARKED_PU1	2.06330142426116	7.45730352128455	7.34987184572869	2.80876731407907	0.100399404700628	6.63570479448661	7.51589782552082	3.52969388214728	3.96288490886194	2.01174270078944	2.7412371426713	3.66457475768807	7.84936282737851	7.38858297387466	6.77152052572059	6.36585344804781	6.90721978460605
PBM_PU1_IRF8_v2_48	PU1_IDR_10539	GCCTAGCACTAAATGAGGAAGTGTAGGGAGTGCTAGGTCTTGATTCGCTTGACGCTGCTG	UNMARKED_PU1	1.19989873593473	7.59260467936905	8.22420713000849	3.9344427620055	-0.171459140848888	6.68278782957471	7.4695638123151	4.61522603348734	5.67466677783688	4.25473324893565	4.79931604860626	5.78673837225644	7.52017036394944	7.54505747412144	6.43709661577307	6.35204215707883	6.1466595128889
PBM_PU1_IRF8_v2_49	PU1_IDR_20855	GCCTAGCACAATTTGAGGAAGTGAATCTGGTGCTAGGTCTTGATTCGCTTGACGCTGCTG	UNMARKED_PU1	4.66869889031631	7.68161048131407	8.21576425752713	3.80624379756602	-0.368300615031086	6.58472358674824	7.61801688997967	5.2025239522322	1.63395730378964	2.58036997274274	2.65394730921855	1.24161899988667	7.70295137187888	7.52216440388837	6.2773536566144	6.42198494686712	5.39781585867636
PBM_PU1_IRF8_v2_50	PU1_IDR_27024	GCCTAGCACGAAAGGGGGAAGTGACTAAGGTGCTAGGTCTTGATTCGCTTGACGCTGCTG	UNMARKED_PU1	1.40377092860121	5.51363037935777	5.75184432821783	2.49643061648929	-0.884186267993716	6.1716388181989	4.96284442617687	0.902582192783704	1.10389301831521	0.649218382499037	0.664015854976917	0.575499803920799	5.63335947938768	4.99270174918618	4.90332532833774	5.23672153355193	5.11211807255928
PBM_PU1_IRF8_v2_51	PU1_IDR_13965	GCCTAGCACGAAAAGAGGAACTGTGCAGGGTGCTAGGTCTTGATTCGCTTGACGCTGCTG	UNMARKED_PU1	1.81577230661324	6.67565095366821	6.77763092595325	2.6235164790009	-0.235076927474659	6.39574432418641	7.17230390530012	0.61861103284475	0.735686287980119	0.13297886245978	0.915736451540056	0.334822176782773	7.1919877043504	6.76699383012737	6.12822017308065	6.67921479264072	5.61171530918307
PBM_PU1_IRF8_v2_52	PU1_IDR_19366	GCCTAGCACAAAATGAGGAACTGAGCTGTGTGCTAGGTCTTGATTCGCTTGACGCTGCTG	UNMARKED_PU1	2.22051181318701	6.7430080000587	6.91508299675728	2.27707991578644	-0.583623125492439	6.91113362770048	6.39407844359498	0.873362089834184	0.137421486089716	0.19426752053783	0.652127756549658	-0.0742351155526414	7.57551016307948	6.55986663080151	6.24077854861755	6.53380122869618	5.52823706925994
PBM_PU1_IRF8_v2_53	PU1_IDR_19246	GCCTAGCACAAAATGAGGAAGTGACTTTGGTGCTAGGTCTTGATTCGCTTGACGCTGCTG	UNMARKED_PU1	0.250111566505051	8.86640718743977	8.99991472963039	4.61897831887047	-0.431195500153181	5.94139653332389	11.2857824335419	2.25594272374403	1.01270905333813	1.00408484321663	2.07510831975146	1.04085372622208	9.08032451884382	9.24273752602673	7.94889203230419	6.94171418738785	5.53617534484858
PBM_PU1_IRF8_v2_53	PU1_IDR_35984	GCCTAGCACAAAATGAGGAAGTGACTTTGGTGCTAGGTCTTGATTCGCTTGACGCTGCTG	UNMARKED_PU1	0.250111566505051	8.86640718743977	8.99991472963039	4.61897831887047	-0.431195500153181	5.94139653332389	11.2857824335419	2.25594272374403	1.01270905333813	1.00408484321663	2.07510831975146	1.04085372622208	9.08032451884382	9.24273752602673	7.94889203230419	6.94171418738785	5.53617534484858
PBM_PU1_IRF8_v2_53	PU1_IDR_1759	GCCTAGCACAAAATGAGGAAGTGACTTTGGTGCTAGGTCTTGATTCGCTTGACGCTGCTG	ACTIVE_PU1_CEBPA	0.250111566505051	8.86640718743977	8.99991472963039	4.61897831887047	-0.431195500153181	5.94139653332389	11.2857824335419	2.25594272374403	1.01270905333813	1.00408484321663	2.07510831975146	1.04085372622208	9.08032451884382	9.24273752602673	7.94889203230419	6.94171418738785	5.53617534484858
PBM_PU1_IRF8_v2_54	PU1_IDR_20475	GCCTAGCACAAAAAGAGGAAGTCGTTTTCGTGCTAGGTCTTGATTCGCTTGACGCTGCTG	UNMARKED_PU1	3.08834842004	8.56570704360424	8.90012782887713	4.45581310079675	-0.113521999286928	5.91706487505548	10.7741127043015	1.33547867571933	0.294870818798132	0.655953349243439	1.62587416564312	-0.451356144076524	9.62798841522211	9.24074834653289	7.99667223342029	7.6193050612821	5.63522332280196
PBM_PU1_IRF8_v2_55	PU1_IDR_30001	GCCTAGCACGGAAAGAGGAAGTCAAGTCCGTGCTAGGTCTTGATTCGCTTGACGCTGCTG	UNMARKED_PU1	1.13622322111464	7.76879834728928	8.10315826149608	3.68881387715904	-0.541764474439566	6.39766866888701	9.83582858652373	0.553563006257118	-0.453361187487945	0.136501064996661	0.981805008540227	-0.384890644052162	8.6701369338071	7.90626888521912	7.3713311923501	7.25985538649337	5.19531873349495
PBM_PU1_IRF8_v2_56	PU1_IDR_22214	GCCTAGCACGAAAAGAGGAAGTGAAATTGGTGCTAGGTCTTGATTCGCTTGACGCTGCTG	UNMARKED_PU1	19.8120665458008	8.71830993970414	9.25543482550562	5.19088472753088	6.0172141127316	5.89095824237852	11.2164770588656	7.93844270946406	6.58997844518531	7.28810963969468	5.34155135487067	2.53741722277995	9.99380749072399	9.70513789226909	8.57762476820936	7.40351573860479	6.29494298975914
PBM_PU1_IRF8_v2_56	PU1_IDR_20573	GCCTAGCACGAAAAGAGGAAGTGAAATTGGTGCTAGGTCTTGATTCGCTTGACGCTGCTG	UNMARKED_PU1	19.8120665458008	8.71830993970414	9.25543482550562	5.19088472753088	6.0172141127316	5.89095824237852	11.2164770588656	7.93844270946406	6.58997844518531	7.28810963969468	5.34155135487067	2.53741722277995	9.99380749072399	9.70513789226909	8.57762476820936	7.40351573860479	6.29494298975914
PBM_PU1_IRF8_v2_57	PU1_IDR_19242	GCCTAGCACGAAAAGAGGAACTCTTGCTCGTGCTAGGTCTTGATTCGCTTGACGCTGCTG	UNMARKED_PU1	0.909963102699827	7.09982911351181	7.16209376164526	3.3553940077924	-0.624080141262601	6.5081656738236	6.08718146482064	0.2823490988815	-0.182546057175302	-0.404168294296759	0.58981027047023	-0.489485734101284	6.49076260703825	5.94545835427262	5.89314752875389	6.28993773825114	5.01937001424078
PBM_PU1_IRF8_v2_58	PU1_IDR_28540	GCCTAGCACTCAAGAAGGAAGTGCCAAATGTGCTAGGTCTTGATTCGCTTGACGCTGCTG	UNMARKED_PU1	-0.934260194911873	3.30899573603583	3.52269141884154	2.03913934835014	-0.613781923305728	2.82521592329677	2.02519609252509	-0.108379513718819	0.427709961833181	0.601795071412296	-0.0977355979383015	0.00836549964755294	2.73133744807469	2.86928425013506	3.1966096687299	3.20165156837304	3.05267607656515
PBM_PU1_IRF8_v2_59	PU1_IDR_32390	GCCTAGCACGAAATGAGGAACTGGATCTTGTGCTAGGTCTTGATTCGCTTGACGCTGCTG	UNMARKED_PU1	0.0451885016567867	6.38711240437902	6.98097141258802	2.57841680569838	-0.827403225736426	6.7406996759996	6.58378922140862	0.47684464743965	0.182452993981961	-0.0725329703764058	0.715784699510697	-0.118938074219769	6.93418962585531	6.1077064123142	5.82991015614727	6.16945948610683	5.20654820608766
PBM_PU1_IRF8_v2_60	PU1_IDR_28289	GCCTAGCACAAAAAGAGGAACTCCCAGGAGTGCTAGGTCTTGATTCGCTTGACGCTGCTG	UNMARKED_PU1	0.482408671849123	6.85602890759367	7.14116148567353	3.21101114631694	-0.385141178815995	6.48384390790273	7.42222892180796	-0.083645204557025	0.173893079856978	-0.118190038525313	1.05052694201646	-0.180721560107029	7.29753103218901	7.4663187714461	6.24478918392695	6.64080493954334	5.40354411827345
PBM_PU1_IRF8_v2_61	PU1_IDR_19526	GCCTAGCACAGAAAGAGGAAGTCATATGGGTGCTAGGTCTTGATTCGCTTGACGCTGCTG	UNMARKED_PU1	1.14997394913461	7.97055799262675	8.31502447711501	4.1816729824727	0.538144542816162	6.33688392462211	7.95296529579449	0.72244462956327	0.618700345876002	0.851720516108252	1.6780982251788	0.571835550162046	8.30778622589282	8.5100351524945	7.26262279450725	7.02904063264255	5.47124476044479
PBM_PU1_IRF8_v2_62	PU1_IDR_8039	GCCTAGCACAAAAAGAGGAAGTCAAATTGGTGCTAGGTCTTGATTCGCTTGACGCTGCTG	UNMARKED_PU1	0.277484204590619	8.30350913943065	8.7334417169609	4.01366351270464	0.400397834016618	6.17787919094949	11.1458556190853	0.58388576454155	0.789858756453712	0.266407725446548	1.71939101844903	0.110575229957004	9.59884584066645	9.21571276129059	7.91201345964971	7.46534780994609	6.05589399924648
PBM_PU1_IRF8_v2_62	PU1_IDR_2903	GCCTAGCACAAAAAGAGGAAGTCAAATTGGTGCTAGGTCTTGATTCGCTTGACGCTGCTG	ACTIVE_PU1_CEBPA	0.277484204590619	8.30350913943065	8.7334417169609	4.01366351270464	0.400397834016618	6.17787919094949	11.1458556190853	0.58388576454155	0.789858756453712	0.266407725446548	1.71939101844903	0.110575229957004	9.59884584066645	9.21571276129059	7.91201345964971	7.46534780994609	6.05589399924648
PBM_PU1_IRF8_v2_63	PU1_IDR_16575	GCCTAGCACAAAAAAGGGAAGTGCAAGATGTGCTAGGTCTTGATTCGCTTGACGCTGCTG	UNMARKED_PU1	1.15933909189492	7.78583386046955	7.68406544899046	3.43466849381688	-0.402314299846389	6.60294782161101	8.36510761839721	1.32150454782181	1.87124782980834	0.829234492740999	1.33219124744178	1.64579714806897	8.19793815998417	7.92522392332166	6.98915609506616	6.66818761563271	5.98921557067963
PBM_PU1_IRF8_v2_64	PU1_IDR_16884	GCCTAGCACGAAAAGAGGAAGTCAAATTGGTGCTAGGTCTTGATTCGCTTGACGCTGCTG	UNMARKED_PU1	2.86536361907538	8.37187442123919	8.57496267712739	3.84650933361666	-0.331634877780784	6.01332425064403	9.82475698323887	1.04187780606184	0.225931688513975	0.634874791561026	1.43935676272435	0.113757303634609	9.25808852331923	9.05968472767344	7.37095220801913	7.39767841726384	6.13042972961726
PBM_PU1_IRF8_v2_64	PU1_IDR_12441	GCCTAGCACGAAAAGAGGAAGTCAAATTGGTGCTAGGTCTTGATTCGCTTGACGCTGCTG	POISED_PU1	2.86536361907538	8.37187442123919	8.57496267712739	3.84650933361666	-0.331634877780784	6.01332425064403	9.82475698323887	1.04187780606184	0.225931688513975	0.634874791561026	1.43935676272435	0.113757303634609	9.25808852331923	9.05968472767344	7.37095220801913	7.39767841726384	6.13042972961726
PBM_PU1_IRF8_v2_64	PU1_IDR_27500	GCCTAGCACGAAAAGAGGAAGTCAAATTGGTGCTAGGTCTTGATTCGCTTGACGCTGCTG	UNMARKED_PU1	2.86536361907538	8.37187442123919	8.57496267712739	3.84650933361666	-0.331634877780784	6.01332425064403	9.82475698323887	1.04187780606184	0.225931688513975	0.634874791561026	1.43935676272435	0.113757303634609	9.25808852331923	9.05968472767344	7.37095220801913	7.39767841726384	6.13042972961726
PBM_PU1_IRF8_v2_64	PU1_IDR_12440	GCCTAGCACGAAAAGAGGAAGTCAAATTGGTGCTAGGTCTTGATTCGCTTGACGCTGCTG	POISED_PU1	2.86536361907538	8.37187442123919	8.57496267712739	3.84650933361666	-0.331634877780784	6.01332425064403	9.82475698323887	1.04187780606184	0.225931688513975	0.634874791561026	1.43935676272435	0.113757303634609	9.25808852331923	9.05968472767344	7.37095220801913	7.39767841726384	6.13042972961726
PBM_PU1_IRF8_v2_64	PU1_IDR_14875	GCCTAGCACGAAAAGAGGAAGTCAAATTGGTGCTAGGTCTTGATTCGCTTGACGCTGCTG	UNMARKED_PU1	2.86536361907538	8.37187442123919	8.57496267712739	3.84650933361666	-0.331634877780784	6.01332425064403	9.82475698323887	1.04187780606184	0.225931688513975	0.634874791561026	1.43935676272435	0.113757303634609	9.25808852331923	9.05968472767344	7.37095220801913	7.39767841726384	6.13042972961726
PBM_PU1_IRF8_v2_64	PU1_DEF_BR1_28471	GCCTAGCACGAAAAGAGGAAGTCAAATTGGTGCTAGGTCTTGATTCGCTTGACGCTGCTG	ACTIVE_PU1_SINGLE_REP	2.86536361907538	8.37187442123919	8.57496267712739	3.84650933361666	-0.331634877780784	6.01332425064403	9.82475698323887	1.04187780606184	0.225931688513975	0.634874791561026	1.43935676272435	0.113757303634609	9.25808852331923	9.05968472767344	7.37095220801913	7.39767841726384	6.13042972961726
PBM_PU1_IRF8_v2_64	PU1_IDR_18111	GCCTAGCACGAAAAGAGGAAGTCAAATTGGTGCTAGGTCTTGATTCGCTTGACGCTGCTG	UNMARKED_PU1	2.86536361907538	8.37187442123919	8.57496267712739	3.84650933361666	-0.331634877780784	6.01332425064403	9.82475698323887	1.04187780606184	0.225931688513975	0.634874791561026	1.43935676272435	0.113757303634609	9.25808852331923	9.05968472767344	7.37095220801913	7.39767841726384	6.13042972961726
PBM_PU1_IRF8_v2_64	PU1_IDR_27593	GCCTAGCACGAAAAGAGGAAGTCAAATTGGTGCTAGGTCTTGATTCGCTTGACGCTGCTG	POISED_PU1	2.86536361907538	8.37187442123919	8.57496267712739	3.84650933361666	-0.331634877780784	6.01332425064403	9.82475698323887	1.04187780606184	0.225931688513975	0.634874791561026	1.43935676272435	0.113757303634609	9.25808852331923	9.05968472767344	7.37095220801913	7.39767841726384	6.13042972961726
PBM_PU1_IRF8_v2_64	PU1_IDR_11756	GCCTAGCACGAAAAGAGGAAGTCAAATTGGTGCTAGGTCTTGATTCGCTTGACGCTGCTG	POISED_PU1	2.86536361907538	8.37187442123919	8.57496267712739	3.84650933361666	-0.331634877780784	6.01332425064403	9.82475698323887	1.04187780606184	0.225931688513975	0.634874791561026	1.43935676272435	0.113757303634609	9.25808852331923	9.05968472767344	7.37095220801913	7.39767841726384	6.13042972961726
PBM_PU1_IRF8_v2_64	PU1_IDR_32024	GCCTAGCACGAAAAGAGGAAGTCAAATTGGTGCTAGGTCTTGATTCGCTTGACGCTGCTG	UNMARKED_PU1	2.86536361907538	8.37187442123919	8.57496267712739	3.84650933361666	-0.331634877780784	6.01332425064403	9.82475698323887	1.04187780606184	0.225931688513975	0.634874791561026	1.43935676272435	0.113757303634609	9.25808852331923	9.05968472767344	7.37095220801913	7.39767841726384	6.13042972961726
PBM_PU1_IRF8_v2_64	PU1_IDR_20240	GCCTAGCACGAAAAGAGGAAGTCAAATTGGTGCTAGGTCTTGATTCGCTTGACGCTGCTG	UNMARKED_PU1	2.86536361907538	8.37187442123919	8.57496267712739	3.84650933361666	-0.331634877780784	6.01332425064403	9.82475698323887	1.04187780606184	0.225931688513975	0.634874791561026	1.43935676272435	0.113757303634609	9.25808852331923	9.05968472767344	7.37095220801913	7.39767841726384	6.13042972961726
PBM_PU1_IRF8_v2_64	PU1_IDR_27558	GCCTAGCACGAAAAGAGGAAGTCAAATTGGTGCTAGGTCTTGATTCGCTTGACGCTGCTG	ACTIVE_PU1	2.86536361907538	8.37187442123919	8.57496267712739	3.84650933361666	-0.331634877780784	6.01332425064403	9.82475698323887	1.04187780606184	0.225931688513975	0.634874791561026	1.43935676272435	0.113757303634609	9.25808852331923	9.05968472767344	7.37095220801913	7.39767841726384	6.13042972961726
PBM_PU1_IRF8_v2_64	PU1_IDR_8415	GCCTAGCACGAAAAGAGGAAGTCAAATTGGTGCTAGGTCTTGATTCGCTTGACGCTGCTG	UNMARKED_PU1	2.86536361907538	8.37187442123919	8.57496267712739	3.84650933361666	-0.331634877780784	6.01332425064403	9.82475698323887	1.04187780606184	0.225931688513975	0.634874791561026	1.43935676272435	0.113757303634609	9.25808852331923	9.05968472767344	7.37095220801913	7.39767841726384	6.13042972961726
PBM_PU1_IRF8_v2_64	PU1_IDR_22621	GCCTAGCACGAAAAGAGGAAGTCAAATTGGTGCTAGGTCTTGATTCGCTTGACGCTGCTG	UNMARKED_PU1	2.86536361907538	8.37187442123919	8.57496267712739	3.84650933361666	-0.331634877780784	6.01332425064403	9.82475698323887	1.04187780606184	0.225931688513975	0.634874791561026	1.43935676272435	0.113757303634609	9.25808852331923	9.05968472767344	7.37095220801913	7.39767841726384	6.13042972961726
PBM_PU1_IRF8_v2_64	PU1_IDR_13349	GCCTAGCACGAAAAGAGGAAGTCAAATTGGTGCTAGGTCTTGATTCGCTTGACGCTGCTG	ACTIVE_PU1	2.86536361907538	8.37187442123919	8.57496267712739	3.84650933361666	-0.331634877780784	6.01332425064403	9.82475698323887	1.04187780606184	0.225931688513975	0.634874791561026	1.43935676272435	0.113757303634609	9.25808852331923	9.05968472767344	7.37095220801913	7.39767841726384	6.13042972961726
PBM_PU1_IRF8_v2_64	PU1_IDR_25825	GCCTAGCACGAAAAGAGGAAGTCAAATTGGTGCTAGGTCTTGATTCGCTTGACGCTGCTG	UNMARKED_PU1	2.86536361907538	8.37187442123919	8.57496267712739	3.84650933361666	-0.331634877780784	6.01332425064403	9.82475698323887	1.04187780606184	0.225931688513975	0.634874791561026	1.43935676272435	0.113757303634609	9.25808852331923	9.05968472767344	7.37095220801913	7.39767841726384	6.13042972961726
PBM_PU1_IRF8_v2_64	PU1_IDR_32266	GCCTAGCACGAAAAGAGGAAGTCAAATTGGTGCTAGGTCTTGATTCGCTTGACGCTGCTG	UNMARKED_PU1	2.86536361907538	8.37187442123919	8.57496267712739	3.84650933361666	-0.331634877780784	6.01332425064403	9.82475698323887	1.04187780606184	0.225931688513975	0.634874791561026	1.43935676272435	0.113757303634609	9.25808852331923	9.05968472767344	7.37095220801913	7.39767841726384	6.13042972961726
PBM_PU1_IRF8_v2_64	PU1_IDR_11505	GCCTAGCACGAAAAGAGGAAGTCAAATTGGTGCTAGGTCTTGATTCGCTTGACGCTGCTG	ACTIVE_PU1	2.86536361907538	8.37187442123919	8.57496267712739	3.84650933361666	-0.331634877780784	6.01332425064403	9.82475698323887	1.04187780606184	0.225931688513975	0.634874791561026	1.43935676272435	0.113757303634609	9.25808852331923	9.05968472767344	7.37095220801913	7.39767841726384	6.13042972961726
PBM_PU1_IRF8_v2_64	PU1_IDR_23621	GCCTAGCACGAAAAGAGGAAGTCAAATTGGTGCTAGGTCTTGATTCGCTTGACGCTGCTG	UNMARKED_PU1	2.86536361907538	8.37187442123919	8.57496267712739	3.84650933361666	-0.331634877780784	6.01332425064403	9.82475698323887	1.04187780606184	0.225931688513975	0.634874791561026	1.43935676272435	0.113757303634609	9.25808852331923	9.05968472767344	7.37095220801913	7.39767841726384	6.13042972961726
PBM_PU1_IRF8_v2_64	PU1_IDR_23194	GCCTAGCACGAAAAGAGGAAGTCAAATTGGTGCTAGGTCTTGATTCGCTTGACGCTGCTG	UNMARKED_PU1	2.86536361907538	8.37187442123919	8.57496267712739	3.84650933361666	-0.331634877780784	6.01332425064403	9.82475698323887	1.04187780606184	0.225931688513975	0.634874791561026	1.43935676272435	0.113757303634609	9.25808852331923	9.05968472767344	7.37095220801913	7.39767841726384	6.13042972961726
PBM_PU1_IRF8_v2_64	PU1_IDR_33261	GCCTAGCACGAAAAGAGGAAGTCAAATTGGTGCTAGGTCTTGATTCGCTTGACGCTGCTG	UNMARKED_PU1	2.86536361907538	8.37187442123919	8.57496267712739	3.84650933361666	-0.331634877780784	6.01332425064403	9.82475698323887	1.04187780606184	0.225931688513975	0.634874791561026	1.43935676272435	0.113757303634609	9.25808852331923	9.05968472767344	7.37095220801913	7.39767841726384	6.13042972961726
PBM_PU1_IRF8_v2_64	PU1_IDR_27589	GCCTAGCACGAAAAGAGGAAGTCAAATTGGTGCTAGGTCTTGATTCGCTTGACGCTGCTG	UNMARKED_PU1	2.86536361907538	8.37187442123919	8.57496267712739	3.84650933361666	-0.331634877780784	6.01332425064403	9.82475698323887	1.04187780606184	0.225931688513975	0.634874791561026	1.43935676272435	0.113757303634609	9.25808852331923	9.05968472767344	7.37095220801913	7.39767841726384	6.13042972961726
PBM_PU1_IRF8_v2_64	PU1_IDR_15867	GCCTAGCACGAAAAGAGGAAGTCAAATTGGTGCTAGGTCTTGATTCGCTTGACGCTGCTG	ACTIVE_PU1	2.86536361907538	8.37187442123919	8.57496267712739	3.84650933361666	-0.331634877780784	6.01332425064403	9.82475698323887	1.04187780606184	0.225931688513975	0.634874791561026	1.43935676272435	0.113757303634609	9.25808852331923	9.05968472767344	7.37095220801913	7.39767841726384	6.13042972961726
PBM_PU1_IRF8_v2_64	PU1_IDR_19751	GCCTAGCACGAAAAGAGGAAGTCAAATTGGTGCTAGGTCTTGATTCGCTTGACGCTGCTG	UNMARKED_PU1	2.86536361907538	8.37187442123919	8.57496267712739	3.84650933361666	-0.331634877780784	6.01332425064403	9.82475698323887	1.04187780606184	0.225931688513975	0.634874791561026	1.43935676272435	0.113757303634609	9.25808852331923	9.05968472767344	7.37095220801913	7.39767841726384	6.13042972961726
PBM_PU1_IRF8_v2_64	PU1_IDR_12356	GCCTAGCACGAAAAGAGGAAGTCAAATTGGTGCTAGGTCTTGATTCGCTTGACGCTGCTG	UNMARKED_PU1	2.86536361907538	8.37187442123919	8.57496267712739	3.84650933361666	-0.331634877780784	6.01332425064403	9.82475698323887	1.04187780606184	0.225931688513975	0.634874791561026	1.43935676272435	0.113757303634609	9.25808852331923	9.05968472767344	7.37095220801913	7.39767841726384	6.13042972961726
PBM_PU1_IRF8_v2_64	PU1_IDR_36582	GCCTAGCACGAAAAGAGGAAGTCAAATTGGTGCTAGGTCTTGATTCGCTTGACGCTGCTG	UNMARKED_PU1	2.86536361907538	8.37187442123919	8.57496267712739	3.84650933361666	-0.331634877780784	6.01332425064403	9.82475698323887	1.04187780606184	0.225931688513975	0.634874791561026	1.43935676272435	0.113757303634609	9.25808852331923	9.05968472767344	7.37095220801913	7.39767841726384	6.13042972961726
PBM_PU1_IRF8_v2_64	PU1_IDR_27914	GCCTAGCACGAAAAGAGGAAGTCAAATTGGTGCTAGGTCTTGATTCGCTTGACGCTGCTG	UNMARKED_PU1	2.86536361907538	8.37187442123919	8.57496267712739	3.84650933361666	-0.331634877780784	6.01332425064403	9.82475698323887	1.04187780606184	0.225931688513975	0.634874791561026	1.43935676272435	0.113757303634609	9.25808852331923	9.05968472767344	7.37095220801913	7.39767841726384	6.13042972961726
PBM_PU1_IRF8_v2_64	PU1_IDR_12058	GCCTAGCACGAAAAGAGGAAGTCAAATTGGTGCTAGGTCTTGATTCGCTTGACGCTGCTG	UNMARKED_PU1	2.86536361907538	8.37187442123919	8.57496267712739	3.84650933361666	-0.331634877780784	6.01332425064403	9.82475698323887	1.04187780606184	0.225931688513975	0.634874791561026	1.43935676272435	0.113757303634609	9.25808852331923	9.05968472767344	7.37095220801913	7.39767841726384	6.13042972961726
PBM_PU1_IRF8_v2_64	PU1_IDR_22562	GCCTAGCACGAAAAGAGGAAGTCAAATTGGTGCTAGGTCTTGATTCGCTTGACGCTGCTG	UNMARKED_PU1	2.86536361907538	8.37187442123919	8.57496267712739	3.84650933361666	-0.331634877780784	6.01332425064403	9.82475698323887	1.04187780606184	0.225931688513975	0.634874791561026	1.43935676272435	0.113757303634609	9.25808852331923	9.05968472767344	7.37095220801913	7.39767841726384	6.13042972961726
PBM_PU1_IRF8_v2_64	PU1_IDR_22073	GCCTAGCACGAAAAGAGGAAGTCAAATTGGTGCTAGGTCTTGATTCGCTTGACGCTGCTG	UNMARKED_PU1	2.86536361907538	8.37187442123919	8.57496267712739	3.84650933361666	-0.331634877780784	6.01332425064403	9.82475698323887	1.04187780606184	0.225931688513975	0.634874791561026	1.43935676272435	0.113757303634609	9.25808852331923	9.05968472767344	7.37095220801913	7.39767841726384	6.13042972961726
PBM_PU1_IRF8_v2_64	PU1_IDR_19748	GCCTAGCACGAAAAGAGGAAGTCAAATTGGTGCTAGGTCTTGATTCGCTTGACGCTGCTG	UNMARKED_PU1	2.86536361907538	8.37187442123919	8.57496267712739	3.84650933361666	-0.331634877780784	6.01332425064403	9.82475698323887	1.04187780606184	0.225931688513975	0.634874791561026	1.43935676272435	0.113757303634609	9.25808852331923	9.05968472767344	7.37095220801913	7.39767841726384	6.13042972961726
PBM_PU1_IRF8_v2_64	PU1_IDR_31821	GCCTAGCACGAAAAGAGGAAGTCAAATTGGTGCTAGGTCTTGATTCGCTTGACGCTGCTG	UNMARKED_PU1	2.86536361907538	8.37187442123919	8.57496267712739	3.84650933361666	-0.331634877780784	6.01332425064403	9.82475698323887	1.04187780606184	0.225931688513975	0.634874791561026	1.43935676272435	0.113757303634609	9.25808852331923	9.05968472767344	7.37095220801913	7.39767841726384	6.13042972961726
PBM_PU1_IRF8_v2_64	PU1_IDR_27004	GCCTAGCACGAAAAGAGGAAGTCAAATTGGTGCTAGGTCTTGATTCGCTTGACGCTGCTG	UNMARKED_PU1	2.86536361907538	8.37187442123919	8.57496267712739	3.84650933361666	-0.331634877780784	6.01332425064403	9.82475698323887	1.04187780606184	0.225931688513975	0.634874791561026	1.43935676272435	0.113757303634609	9.25808852331923	9.05968472767344	7.37095220801913	7.39767841726384	6.13042972961726
PBM_PU1_IRF8_v2_64	PU1_IDR_5448	GCCTAGCACGAAAAGAGGAAGTCAAATTGGTGCTAGGTCTTGATTCGCTTGACGCTGCTG	ACTIVE_PU1	2.86536361907538	8.37187442123919	8.57496267712739	3.84650933361666	-0.331634877780784	6.01332425064403	9.82475698323887	1.04187780606184	0.225931688513975	0.634874791561026	1.43935676272435	0.113757303634609	9.25808852331923	9.05968472767344	7.37095220801913	7.39767841726384	6.13042972961726
PBM_PU1_IRF8_v2_64	PU1_IDR_36864	GCCTAGCACGAAAAGAGGAAGTCAAATTGGTGCTAGGTCTTGATTCGCTTGACGCTGCTG	UNMARKED_PU1	2.86536361907538	8.37187442123919	8.57496267712739	3.84650933361666	-0.331634877780784	6.01332425064403	9.82475698323887	1.04187780606184	0.225931688513975	0.634874791561026	1.43935676272435	0.113757303634609	9.25808852331923	9.05968472767344	7.37095220801913	7.39767841726384	6.13042972961726
PBM_PU1_IRF8_v2_64	PU1_IDR_9561	GCCTAGCACGAAAAGAGGAAGTCAAATTGGTGCTAGGTCTTGATTCGCTTGACGCTGCTG	UNMARKED_PU1	2.86536361907538	8.37187442123919	8.57496267712739	3.84650933361666	-0.331634877780784	6.01332425064403	9.82475698323887	1.04187780606184	0.225931688513975	0.634874791561026	1.43935676272435	0.113757303634609	9.25808852331923	9.05968472767344	7.37095220801913	7.39767841726384	6.13042972961726
PBM_PU1_IRF8_v2_65	PU1_IDR_15774	GCCTAGCACAGAAGGGGGAAGTGCTACACGTGCTAGGTCTTGATTCGCTTGACGCTGCTG	UNMARKED_PU1	-0.660177549315866	4.97073005912026	5.43229248810426	2.10787826629848	-1.02688252708049	5.29690165625817	4.41606310904427	-0.307073196203745	-0.189603324554828	-0.0896664477047883	0.0865159949756241	-0.101204708852074	4.81645278810364	4.10549801636132	4.42639551255475	4.91524756541476	4.1243060919758
PBM_PU1_IRF8_v2_66	PU1_IDR_29283	GCCTAGCACAAAAGAAGGAAGTGAGAAATGTGCTAGGTCTTGATTCGCTTGACGCTGCTG	UNMARKED_PU1	0.713946208349043	5.16564070589904	5.34265500925728	2.40138187833894	-0.0533608773604586	5.97532435032499	5.83023057366629	2.75608612749519	3.37632016171049	2.15571731322122	1.9577251154091	2.11690641053341	5.70683580037791	5.55496996440542	4.94277384790082	4.69647403175437	4.88970768331087
PBM_PU1_IRF8_v2_67	PU1_IDR_23981	GCCTAGCACAAAAACAGGAAGTGAGAATCGTGCTAGGTCTTGATTCGCTTGACGCTGCTG	UNMARKED_PU1	9.26722320025736	8.17665510313535	8.30930081707666	5.49152095797947	0.0255951365765086	6.22342622494963	10.7879908004784	6.85781910370156	3.91262111765252	5.32095115281922	4.15086598619703	0.741597223542593	9.04732907349262	8.62366991541598	7.49462831143656	7.17104702760421	5.96429343798167
PBM_PU1_IRF8_v2_68	PU1_IDR_22078	GCCTAGCACGAAAAGAGGAAGTCAAATTTGTGCTAGGTCTTGATTCGCTTGACGCTGCTG	UNMARKED_PU1	0.528377642016121	8.4388726636046	8.81208614304861	4.65683765065594	-0.986868399313884	6.04211095417328	10.9647403566094	0.672241368925402	0.152291524289334	-0.0789064234161475	1.3118333411699	-0.444338909998732	8.95523126188305	8.8247741601199	7.95824063516916	7.22039062209008	5.30555601542692
PBM_PU1_IRF8_v2_68	PU1_IDR_14709	GCCTAGCACGAAAAGAGGAAGTCAAATTTGTGCTAGGTCTTGATTCGCTTGACGCTGCTG	UNMARKED_PU1	0.528377642016121	8.4388726636046	8.81208614304861	4.65683765065594	-0.986868399313884	6.04211095417328	10.9647403566094	0.672241368925402	0.152291524289334	-0.0789064234161475	1.3118333411699	-0.444338909998732	8.95523126188305	8.8247741601199	7.95824063516916	7.22039062209008	5.30555601542692
PBM_PU1_IRF8_v2_68	PU1_IDR_25580	GCCTAGCACGAAAAGAGGAAGTCAAATTTGTGCTAGGTCTTGATTCGCTTGACGCTGCTG	POISED_PU1	0.528377642016121	8.4388726636046	8.81208614304861	4.65683765065594	-0.986868399313884	6.04211095417328	10.9647403566094	0.672241368925402	0.152291524289334	-0.0789064234161475	1.3118333411699	-0.444338909998732	8.95523126188305	8.8247741601199	7.95824063516916	7.22039062209008	5.30555601542692
PBM_PU1_IRF8_v2_68	PU1_IDR_17781	GCCTAGCACGAAAAGAGGAAGTCAAATTTGTGCTAGGTCTTGATTCGCTTGACGCTGCTG	UNMARKED_PU1	0.528377642016121	8.4388726636046	8.81208614304861	4.65683765065594	-0.986868399313884	6.04211095417328	10.9647403566094	0.672241368925402	0.152291524289334	-0.0789064234161475	1.3118333411699	-0.444338909998732	8.95523126188305	8.8247741601199	7.95824063516916	7.22039062209008	5.30555601542692
PBM_PU1_IRF8_v2_69	PU1_IDR_32310	GCCTAGCACTGAAACAGGAAGTCTGACAGGTGCTAGGTCTTGATTCGCTTGACGCTGCTG	UNMARKED_PU1	0.880988645689541	5.54195394090723	5.9811111828713	4.3299159176263	0.0495884158923703	6.5631024993003	5.28305848900991	0.182996987193679	-0.139099311982349	-0.261228587100918	0.462560559757496	-0.278257696209707	6.18969653127437	5.45467256817818	5.18914935582985	5.70271329975948	4.83898821315839
PBM_PU1_IRF8_v2_70	PU1_IDR_3459	GCCTAGCACGAAAAAAGGAACTGCTGAGAGTGCTAGGTCTTGATTCGCTTGACGCTGCTG	UNMARKED_PU1	0.769411489923532	4.01161953169539	4.03872954695053	1.34719308418794	-0.540185904593502	3.5447125129751	2.93272627868697	0.23218044933972	0.279896045950887	0.316583849728811	0.353632918627501	0.141733255050252	4.08138833410233	3.87105194341491	3.98514283060558	3.72227515709469	3.99370825889491
PBM_PU1_IRF8_v2_71	PU1_IDR_13220	GCCTAGCACGAAAAGAGGAAGTCAAACCAGTGCTAGGTCTTGATTCGCTTGACGCTGCTG	UNMARKED_PU1	1.18960785988101	8.21790289930306	8.66438728093365	3.92044399308715	-0.410776536492441	6.28630374080682	10.4925921951653	1.21049871212679	1.30094942433588	0.921398560852586	1.44567271210726	0.74735561617485	9.23256689022813	8.76708202502892	7.98222839747621	7.50180892174781	5.54423042763181
PBM_PU1_IRF8_v2_72	PU1_IDR_29708	GCCTAGCACCAAAAGGGGAAGTCATTGTTGTGCTAGGTCTTGATTCGCTTGACGCTGCTG	UNMARKED_PU1	0.814451793037591	7.50510927152278	7.71794869733752	3.06220489435454	-0.674051634606494	7.01988590976215	8.12356395521182	0.176660804862914	-0.246172636703642	0.433220433331924	0.876862645585009	-0.146067539759594	8.2466668751583	7.90485615057381	7.00033744686959	7.04470548195025	6.00696102642542
PBM_PU1_IRF8_v2_73	PU1_IDR_14498	GCCTAGCACGAAATAAGGAAGTGCTCAAAGTGCTAGGTCTTGATTCGCTTGACGCTGCTG	UNMARKED_PU1	-1.58086756290385	6.61861539515118	6.71353116082646	2.83930718826998	-0.721912375083325	6.52036682175436	6.6035646382213	0.45631386644816	0.309471067972744	0.921193201327998	0.526743756547009	0.347142902453904	6.89881245673052	6.59871353505099	6.3354105957781	5.54769082669792	5.28568760530564
PBM_PU1_IRF8_v2_74	PU1_IDR_37404	GCCTAGCACATAAAGAGGAAGTGAAATTAGTGCTAGGTCTTGATTCGCTTGACGCTGCTG	UNMARKED_PU1	17.605616413426	8.11161108568935	8.36481660047719	4.04898823802549	8.66106289014605	6.68403117899962	9.1366331291238	7.04414784013253	4.12629211444072	6.257526462127	3.67496443722943	1.85566704731813	8.50542475090378	7.74815336294849	7.13371301235364	6.26295195459068	4.94652881364181
PBM_PU1_IRF8_v2_75	PU1_IDR_22893	GCCTAGCACGAAAAAGGGAAGTGCAGTCAGTGCTAGGTCTTGATTCGCTTGACGCTGCTG	UNMARKED_PU1	1.96038405932306	6.70715425784133	7.32282729247086	2.53707529607643	7.19359471598609	6.60336071505779	7.24637312467751	1.39757329208791	2.84260778532617	1.52404264762928	1.50429741779472	2.06625298845385	7.06601982338756	6.67860442242318	6.09248955053381	5.93338064630252	5.45481694453428
PBM_PU1_IRF8_v2_76	PU1_IDR_26114	GCCTAGCACAGAAAGAGGAACTGAGAAAAGTGCTAGGTCTTGATTCGCTTGACGCTGCTG	UNMARKED_PU1	3.41500662448095	6.19900982296059	6.35301123106068	2.3634614866925	-0.636475572767223	6.8794814955058	6.956086749769	3.44822540700019	1.18106657365824	1.91811380155448	1.6130158826526	0.225660864260654	7.31913639317638	6.78228265878098	6.37945363789279	6.47328551075819	5.43541043448154
PBM_PU1_IRF8_v2_77	PU1_IDR_9243	GCCTAGCACAAAATGAGGAAGTGAACAAAGTGCTAGGTCTTGATTCGCTTGACGCTGCTG	UNMARKED_PU1	1.15495971898429	8.02109319691583	8.3953898173384	3.50659087241107	-0.122959158981241	6.2024138322644	8.96064022139475	2.21019906206378	2.54940660367231	1.95462775190276	2.48699305206541	2.16590988332966	9.02081294860705	8.92536170195381	7.73242552909756	6.91210765402247	5.9084017475482
PBM_PU1_IRF8_v2_78	PU1_IDR_29733	GCCTAGCACGAAATGAGGAAGTGTCACATGTGCTAGGTCTTGATTCGCTTGACGCTGCTG	UNMARKED_PU1	1.02067575395423	7.57736330701252	7.97115471879538	3.51913930219424	-0.132974427877677	6.42483350763555	8.09653250025284	0.902074638819985	0.0542551497562301	-0.49654985993242	0.985597077069945	-0.214174719890247	8.04539090241439	7.60556795938644	6.71521538274581	6.88592412967565	5.81681071180878
PBM_PU1_IRF8_v2_79	PU1_IDR_3943	GCCTAGCACGAAAAGAGGAAGTCAAACTGGTGCTAGGTCTTGATTCGCTTGACGCTGCTG	POISED_PU1	-0.0293788916712333	7.88990163490717	8.28856051956326	4.52858220070701	-0.45822815710987	6.0695221687064	10.6757829481585	1.18574613225474	0.906453382107453	0.511559412309742	1.41091747012635	0.22593393358637	9.21806661489675	9.00872946568434	7.94749904929819	7.29914542203995	5.5235287763814
PBM_PU1_IRF8_v2_79	PU1_IDR_31933	GCCTAGCACGAAAAGAGGAAGTCAAACTGGTGCTAGGTCTTGATTCGCTTGACGCTGCTG	UNMARKED_PU1	-0.0293788916712333	7.88990163490717	8.28856051956326	4.52858220070701	-0.45822815710987	6.0695221687064	10.6757829481585	1.18574613225474	0.906453382107453	0.511559412309742	1.41091747012635	0.22593393358637	9.21806661489675	9.00872946568434	7.94749904929819	7.29914542203995	5.5235287763814
PBM_PU1_IRF8_v2_79	PU1_IDR_23229	GCCTAGCACGAAAAGAGGAAGTCAAACTGGTGCTAGGTCTTGATTCGCTTGACGCTGCTG	UNMARKED_PU1	-0.0293788916712333	7.88990163490717	8.28856051956326	4.52858220070701	-0.45822815710987	6.0695221687064	10.6757829481585	1.18574613225474	0.906453382107453	0.511559412309742	1.41091747012635	0.22593393358637	9.21806661489675	9.00872946568434	7.94749904929819	7.29914542203995	5.5235287763814
PBM_PU1_IRF8_v2_79	PU1_IDR_23180	GCCTAGCACGAAAAGAGGAAGTCAAACTGGTGCTAGGTCTTGATTCGCTTGACGCTGCTG	UNMARKED_PU1	-0.0293788916712333	7.88990163490717	8.28856051956326	4.52858220070701	-0.45822815710987	6.0695221687064	10.6757829481585	1.18574613225474	0.906453382107453	0.511559412309742	1.41091747012635	0.22593393358637	9.21806661489675	9.00872946568434	7.94749904929819	7.29914542203995	5.5235287763814
PBM_PU1_IRF8_v2_79	PU1_IDR_33476	GCCTAGCACGAAAAGAGGAAGTCAAACTGGTGCTAGGTCTTGATTCGCTTGACGCTGCTG	UNMARKED_PU1	-0.0293788916712333	7.88990163490717	8.28856051956326	4.52858220070701	-0.45822815710987	6.0695221687064	10.6757829481585	1.18574613225474	0.906453382107453	0.511559412309742	1.41091747012635	0.22593393358637	9.21806661489675	9.00872946568434	7.94749904929819	7.29914542203995	5.5235287763814
PBM_PU1_IRF8_v2_79	PU1_IDR_12343	GCCTAGCACGAAAAGAGGAAGTCAAACTGGTGCTAGGTCTTGATTCGCTTGACGCTGCTG	POISED_PU1	-0.0293788916712333	7.88990163490717	8.28856051956326	4.52858220070701	-0.45822815710987	6.0695221687064	10.6757829481585	1.18574613225474	0.906453382107453	0.511559412309742	1.41091747012635	0.22593393358637	9.21806661489675	9.00872946568434	7.94749904929819	7.29914542203995	5.5235287763814
PBM_PU1_IRF8_v2_79	PU1_IDR_22049	GCCTAGCACGAAAAGAGGAAGTCAAACTGGTGCTAGGTCTTGATTCGCTTGACGCTGCTG	UNMARKED_PU1	-0.0293788916712333	7.88990163490717	8.28856051956326	4.52858220070701	-0.45822815710987	6.0695221687064	10.6757829481585	1.18574613225474	0.906453382107453	0.511559412309742	1.41091747012635	0.22593393358637	9.21806661489675	9.00872946568434	7.94749904929819	7.29914542203995	5.5235287763814
PBM_PU1_IRF8_v2_80	PU1_IDR_9261	GCCTAGCACGAAAAGAGGAAGTGACTGCAGTGCTAGGTCTTGATTCGCTTGACGCTGCTG	UNMARKED_PU1	1.56051577574863	8.32320814255425	8.88701532935269	4.11072941546384	-0.539139636880335	6.21355119594525	11.1190230082975	1.90427494182136	1.04560660292054	0.934000777029369	1.77093688317545	0.275881540343437	9.46945069788943	9.3818919541518	8.13449372905547	7.65691084283844	5.75285971280757
PBM_PU1_IRF8_v2_81	PU1_IDR_13428	GCCTAGCACGCAAAGGGGAAGTGGAGACTGTGCTAGGTCTTGATTCGCTTGACGCTGCTG	UNMARKED_PU1	2.82355099667919	5.65389500081644	5.88045623337413	2.80535888165094	-0.673979820490434	6.45543751612832	5.31028631324391	2.1534893148126	2.34919606906406	1.59413407580414	1.1732352997258	2.07503815161439	6.14921763444827	5.64435516690589	5.52595585933154	5.78477718610535	5.47506686075107
PBM_PU1_IRF8_v2_82	PU1_IDR_29561	GCCTAGCACAGAAAGAGGAAGTCAAAACAGTGCTAGGTCTTGATTCGCTTGACGCTGCTG	UNMARKED_PU1	1.99303048574846	7.68298774483722	8.19819877954744	3.78163580742966	0.0470250437393902	6.27241968699507	8.41924744359398	1.11284546415164	0.92393949087869	0.984792303900171	1.49226249648532	0.0770168168381888	8.07603805268716	8.23313650127973	7.12172895922199	6.78171932380601	5.3648101523489
PBM_PU1_IRF8_v2_83	PU1_IDR_16605	GCCTAGCACAAATTGAGGAAGTGCAGAGAGTGCTAGGTCTTGATTCGCTTGACGCTGCTG	UNMARKED_PU1	-0.740266573372682	7.31000216235601	7.58631797127785	3.32953717637535	-0.388709069517377	6.69564849110778	8.32048282925391	2.50483975125877	3.10300414156321	1.89518895504749	2.15612999489925	2.65073463690815	8.19911192713037	7.86873739244672	6.89294246976103	6.58217449425797	5.63479203693428
PBM_PU1_IRF8_v2_84	PU1_IDR_6923	GCCTAGCACAAAAAGAGGAAGTGAGCTTAGTGCTAGGTCTTGATTCGCTTGACGCTGCTG	UNMARKED_PU1	4.39490907413697	8.50540024520765	8.89247542430675	4.24748869150834	-0.300123024157326	6.0645192652834	11.2232455543924	3.45595732730493	2.28808780944683	2.92466844258538	2.43850304241317	0.889728525365588	9.4751639001834	9.40474103779161	8.35635445498238	7.2413643472947	5.48300899066604
PBM_PU1_IRF8_v2_85	PU1_IDR_28625	GCCTAGCACAAAAAGAGGAAATGGAGAATGTGCTAGGTCTTGATTCGCTTGACGCTGCTG	UNMARKED_PU1	-0.131885267725844	5.90601774928915	5.8574020329828	2.94436708367054	0.286290539855952	6.52419357166871	5.4296138360371	2.32096737194523	2.45343864053725	1.67980254051644	1.75897386675517	1.7788840541712	6.70803160514247	6.33647627434574	5.78751699359202	5.45534672682953	5.0126593300801
PBM_PU1_IRF8_v2_86	PU1_IDR_27747	GCCTAGCACCAAAAAAGGAAGTGGCTGTGGTGCTAGGTCTTGATTCGCTTGACGCTGCTG	UNMARKED_PU1	0.552753776766709	5.51274627659748	5.78907150744413	3.00111177831507	-0.368208208049875	6.40623572524869	4.73229230407476	1.80630567661021	1.58336325126135	1.02663689734596	1.31139445020846	1.28221598831787	6.04974209267147	5.9971328187239	5.29846217139116	5.17607583513082	4.95942188521939
PBM_PU1_IRF8_v2_87	PU1_IDR_20468	GCCTAGCACAGAAAGGGGAAGTGAGCACAGTGCTAGGTCTTGATTCGCTTGACGCTGCTG	UNMARKED_PU1	1.77565181366189	7.08549862665391	7.76748167441613	3.50923973013175	-0.296722274903112	6.45678120179541	8.66523223872989	2.05605971981044	1.11063482315497	1.21953731923367	1.24585014459391	0.642710745311712	7.86409876603043	7.5775693322407	6.74663823394001	6.49254867064694	5.61012696134618
PBM_PU1_IRF8_v2_88	PU1_IDR_34094	GCCTAGCACAGAAAGGGGAAGTGATTTGTGTGCTAGGTCTTGATTCGCTTGACGCTGCTG	UNMARKED_PU1	2.36283807327851	8.12681414878119	8.51793923041551	3.67495299300939	-0.756226592488582	6.048837479957	9.18157757707833	2.58390489087994	1.47691096504256	1.48032981370134	2.45681601530724	2.31141760969209	8.35941221865233	7.83674305002982	7.03154390322642	7.04187114974206	6.02554706142945
PBM_PU1_IRF8_v2_89	PU1_IDR_37258	GCCTAGCACTCAAAGAGGAAGTGTAAGACGTGCTAGGTCTTGATTCGCTTGACGCTGCTG	UNMARKED_PU1	-0.799302896530025	6.43777067650331	6.46996050207428	3.35586823975297	0.481275675703879	6.65660691763973	5.30804075463635	1.88739665046386	3.96820580186202	2.17064202640003	2.13064343902684	3.2086253574038	6.41980316321862	6.09350106084434	5.31261910894584	5.49976640745027	5.01436396716555
PBM_PU1_IRF8_v2_90	PU1_IDR_36416	GCCTAGCACGAAAAGAGGAAATGGTCCTTGTGCTAGGTCTTGATTCGCTTGACGCTGCTG	UNMARKED_PU1	1.38715585639464	5.98288301400717	6.37248415215497	3.24384309687635	0.038057382486537	6.54862667044971	4.68147881557338	1.76947702218234	0.490449119038204	0.748855627980717	0.488778744973847	-0.00521392449485732	6.50982149248195	6.20445597166063	6.18554975900138	5.08075730671014	5.48013317666566
PBM_PU1_IRF8_v2_91	PU1_IDR_13212	GCCTAGCACCAAAAAGGGAAGTGAGGTACGTGCTAGGTCTTGATTCGCTTGACGCTGCTG	UNMARKED_PU1	1.03863364792275	6.57695150073316	6.67133238938878	2.61590012853887	-0.198633817555271	6.78776377070743	6.7702148256542	1.53199098909316	1.98692685498142	0.835618769811076	1.19824908686363	1.71905386670336	7.33215713836877	6.92329749043331	6.19965839814492	6.35114073946695	5.65447821217065
PBM_PU1_IRF8_v2_92	PU1_IDR_34227	GCCTAGCACGAGAAGGGGAAGTGAGTGCCGTGCTAGGTCTTGATTCGCTTGACGCTGCTG	UNMARKED_PU1	1.89018457284377	5.60882522321687	5.90248702450498	2.45487584947281	-0.727775662453571	6.61672255372089	4.3592901521208	1.7454148371525	6.09308634019473	2.61266709747834	1.73857947945876	4.06147459251779	5.93839562746819	5.63624440814537	4.91610714564102	5.69558658042852	4.91781054154106
PBM_PU1_IRF8_v2_93	PU1_IDR_12342	GCCTAGCACTCTAAGAGGAAGTGAAAATGGTGCTAGGTCTTGATTCGCTTGACGCTGCTG	UNMARKED_PU1	7.44126743872097	4.9896398568414	5.79845872069914	3.1014722666806	0.599805128982959	6.52403615288515	4.52912372224731	5.47721445622633	3.94216956573311	3.66707508805879	3.94138924830457	3.67740457432007	5.76515525616888	5.57589277948044	4.79890343699949	5.21234729491152	4.8915174324679
PBM_PU1_IRF8_v2_94	PU1_IDR_23276	GCCTAGCACAGAAAGGGGAAGTGAGTAAAGTGCTAGGTCTTGATTCGCTTGACGCTGCTG	UNMARKED_PU1	3.40216039914756	7.73771385834417	7.95909054833419	3.63192643167797	-0.789840729311651	6.16607433216272	9.10678243726371	5.06276008457743	5.3910354440375	4.33439972519731	3.86254928969462	3.90001658685928	8.67112732648506	7.95797928538761	7.53154715209589	7.40871015921342	5.74224473567428
PBM_PU1_IRF8_v2_95	PU1_IDR_22716	GCCTAGCACTAAAAGGGGAAGTCAGACATGTGCTAGGTCTTGATTCGCTTGACGCTGCTG	UNMARKED_PU1	0.932780422957332	7.24801361439972	8.06652643960048	3.24278673888041	-0.913158993257746	6.56333619169451	7.15195937161559	0.130599043215797	-0.362257170440704	-0.321314931123624	0.849693378885072	-0.645861720453591	7.39039148005129	6.67993038305541	6.31767715756023	5.97634433514043	5.3038122251672
PBM_PU1_IRF8_v2_96	PU1_IDR_3867	GCCTAGCACAAAAAGGGGAAGTGATGGCGGTGCTAGGTCTTGATTCGCTTGACGCTGCTG	UNMARKED_PU1	0.00904668950011175	8.22270812993021	8.67992477630673	3.51650263145293	-0.777375370472952	6.01037607709774	10.2937211341606	2.25881169229818	2.64633679057772	1.5695665357186	2.51546340089804	2.13716498960988	8.94219821937687	8.7681242724367	7.55811951658792	7.18353535610953	5.44585929081349
PBM_PU1_IRF8_v2_97	PU1_IDR_30515	GCCTAGCACACAAAGAGGAAGTCCCATTTGTGCTAGGTCTTGATTCGCTTGACGCTGCTG	UNMARKED_PU1	-0.71283396849649	7.28631132614966	6.97515315094334	3.60152733687322	-0.729347128603184	6.38494337615992	7.15402571098671	-0.224079093867349	-0.480457803978279	-0.0247212211419807	0.459783148555444	-0.496768432320277	7.03864801454782	5.94454545379242	5.8900299412287	6.24603340192988	4.84505525679465
PBM_PU1_IRF8_v2_98	PU1_IDR_22602	GCCTAGCACAGAGAGAGGAAGTAATTACTGTGCTAGGTCTTGATTCGCTTGACGCTGCTG	UNMARKED_PU1	0.398077300869302	5.73657514964801	5.31340212517908	2.86932734941961	0.0510229750767637	4.52873721094167	2.85852392709568	-0.332815378755455	-0.326024300614165	-0.666828814807853	-0.183506199703471	-0.425445761146018	4.42396058429126	3.98459910421611	3.86214373626106	4.08849834913185	4.35218900386345
PBM_PU1_IRF8_v2_99	PU1_IDR_30075	GCCTAGCACCAAAGGGGGAAGTGGAAGCAGTGCTAGGTCTTGATTCGCTTGACGCTGCTG	UNMARKED_PU1	1.08634451296947	5.32450044149819	5.20785386871467	2.42867321699209	-0.332826817035581	5.2154650934592	3.97732482051991	1.36328851283802	2.27006191471274	1.32009886284285	0.976871273514421	1.3974876393682	5.1510875083882	4.46470226394396	4.51376933855199	4.60849158224774	4.21016934808904
PBM_PU1_IRF8_v2_100	PU1_IDR_21101	GCCTAGCACGAAAAAAGGAAGTGAGAACTGTGCTAGGTCTTGATTCGCTTGACGCTGCTG	UNMARKED_PU1	3.94206912293917	6.25859520224461	6.1756145381966	3.09347785972926	0.455534782391315	6.63573898337984	5.61910363416835	3.54738203555749	2.07810899018563	1.71958872043218	1.4017712438592	1.21895845174211	6.2836901454256	6.01551522132022	5.3606794672032	5.20360115726445	5.39509861758906
PBM_PU1_IRF8_v2_101	PU1_IDR_15249	GCCTAGCACGAAATGAGGAAGTCAAATTAGTGCTAGGTCTTGATTCGCTTGACGCTGCTG	UNMARKED_PU1	1.46914689538305	7.71359768548447	8.02760797032026	3.01929000251235	0.612208661638822	6.61240869769053	7.72939925180926	0.0394566193924541	-0.0717657750674649	-0.486122377915284	0.950595855127961	-0.132432374180356	8.60756601577174	8.13320273909493	7.24599343567349	6.67751364002687	5.27222924259363
PBM_PU1_IRF8_v2_102	PU1_IDR_17116	GCCTAGCACTGAAAGGGGAAGTGCTACACGTGCTAGGTCTTGATTCGCTTGACGCTGCTG	UNMARKED_PU1	1.75318905947533	6.95723203723441	7.40728745939719	3.38090756817553	-0.56419312310325	6.40534249097802	6.02134423078731	0.661093317791166	-0.15189970182992	-0.00276044442521754	0.978467548721866	-0.0245115818724866	7.24063146820395	6.47594936363272	5.97345407381189	6.4367953417967	5.32304976280015
PBM_PU1_IRF8_v2_102	PU1_IDR_15404	GCCTAGCACTGAAAGGGGAAGTGCTACACGTGCTAGGTCTTGATTCGCTTGACGCTGCTG	UNMARKED_PU1	1.75318905947533	6.95723203723441	7.40728745939719	3.38090756817553	-0.56419312310325	6.40534249097802	6.02134423078731	0.661093317791166	-0.15189970182992	-0.00276044442521754	0.978467548721866	-0.0245115818724866	7.24063146820395	6.47594936363272	5.97345407381189	6.4367953417967	5.32304976280015
PBM_PU1_IRF8_v2_103	PU1_IDR_34246	GCCTAGCACGGAAACAGGAAGTGAGATAAGTGCTAGGTCTTGATTCGCTTGACGCTGCTG	UNMARKED_PU1	2.25588245968632	6.91214931875478	7.5435301616366	5.43905360330104	-0.487161225238652	6.52958429069737	7.3741469374406	3.82923290145594	1.72221403860308	2.26920034546086	1.90217946617414	1.08579583054549	8.11633645100424	7.440821199354	6.53650117887752	6.65818835820218	5.35784079615296
PBM_PU1_IRF8_v2_104	PU1_IDR_36763	GCCTAGCACGAAAGGAGGAAGTGGAGGGTGTGCTAGGTCTTGATTCGCTTGACGCTGCTG	UNMARKED_PU1	0.87265307503123	5.92075225948893	5.79055142965301	3.13749636583723	-0.539462210769628	6.52200655051436	5.18401798703507	4.67382116052865	7.19156092477926	4.14424394348789	4.33553661464912	5.6178601521351	6.20495342961247	6.04405464131888	5.34650110092903	5.80924647122746	5.4128906128838
PBM_PU1_IRF8_v2_105	PU1_IDR_12006	GCCTAGCACAGAAAGAGGAAGTGACTTGCGTGCTAGGTCTTGATTCGCTTGACGCTGCTG	UNMARKED_PU1	2.82279812908874	8.53906307644959	8.69718713479355	3.97227750855825	-1.02529348768032	6.05194651307844	9.98274583398717	2.17574006764047	0.603854890672265	1.35176058616473	1.69589994653901	-0.0576404364800046	9.53111617098262	9.15132045461764	8.28407636164404	7.37456034606407	5.48899924091708
PBM_PU1_IRF8_v2_106	PU1_IDR_4966	GCCTAGCACCAGAAGAGGAAGTGTGAAAAGTGCTAGGTCTTGATTCGCTTGACGCTGCTG	UNMARKED_PU1	0.816488359062127	6.05043771407221	6.21412983737918	3.03965820174959	-1.14983842396458	6.67625402914253	5.51045882439676	4.19679607532689	4.36188500977822	3.3258211564899	2.93509520698179	4.57864149051472	6.53693769497795	6.11353971157573	5.8192545543349	5.76630603564808	5.40000799288314
PBM_PU1_IRF8_v2_107	PU1_IDR_18750	GCCTAGCACGAAAAGAGGAAGTCAGAAATGTGCTAGGTCTTGATTCGCTTGACGCTGCTG	UNMARKED_PU1	-0.327084894950627	8.35036576651177	8.49136976696513	4.020447679424	-0.19500773040407	6.21630606784026	9.7316903100313	0.760387035713082	0.29929620515282	0.378037110439645	1.5121264539354	0.00967405384205732	8.73499018575607	8.93923162567062	7.65296414058236	7.0981592654972	5.6837285675998
PBM_PU1_IRF8_v2_108	PU1_IDR_37817	GCCTAGCACAAATTGGGGAAGTCTTCTTAGTGCTAGGTCTTGATTCGCTTGACGCTGCTG	UNMARKED_PU1	1.11227547010563	5.73877812806689	5.84883587511055	1.91523813531262	-0.892066455183018	5.78656408827596	3.61640517751678	-0.571606008456327	-0.534954500969033	-0.720617947044431	0.0866445396287142	-0.457465180086907	5.73275873519939	5.62084798778454	5.30141801729245	5.22270374786154	4.75041088391591
PBM_PU1_IRF8_v2_109	PU1_IDR_37169	GCCTAGCACGAGAAGAGGAAGTCAAATAAGTGCTAGGTCTTGATTCGCTTGACGCTGCTG	UNMARKED_PU1	-0.568514067993331	5.6434765626069	6.17144158375339	3.20235042085542	-0.0111086821370733	6.55002474798996	5.01311547234564	-0.0447230172123348	0.310502383722568	0.476099861402936	0.337420472833535	0.129201723270462	5.78217738120435	5.43288595942312	5.67625748769389	5.30211483506229	4.74899162376631
PBM_PU1_IRF8_v2_110	PU1_IDR_23339	GCCTAGCACGAAAAGAGGAACTGGGTAGTGTGCTAGGTCTTGATTCGCTTGACGCTGCTG	UNMARKED_PU1	1.2040874059525	7.00357959898731	7.19675998842297	3.07017520531369	-0.351805948315357	6.69961331882111	6.26252991997357	2.69164243366002	1.29256210721061	1.82997208839468	1.73593111792424	0.968849033435161	7.88256674342075	6.8183198694297	6.52048468963846	6.26348037191179	5.74241475347308
PBM_PU1_IRF8_v2_111	PU1_IDR_32966	GCCTAGCACAAGAAGGGGAAGTGACTTGCGTGCTAGGTCTTGATTCGCTTGACGCTGCTG	UNMARKED_PU1	0.659072935596755	6.44759695367098	6.71024362195243	3.22147997970728	-1.16587055340341	6.28767225079877	6.76038424174336	0.658389312036753	0.400350742583885	0.811978533873225	0.83321919608556	0.412554144913309	6.94250258739515	5.70939753039342	5.84701009826413	6.05542430045664	4.97005403570396
PBM_PU1_IRF8_v2_112	PU1_IDR_30042	GCCTAGCACGAAAACAGGAAGTCAAATTTGTGCTAGGTCTTGATTCGCTTGACGCTGCTG	UNMARKED_PU1	0.112723354063546	7.67393940148322	8.09043914745341	4.9241226469492	-0.458356652164532	6.48550964226473	7.92349809616655	-0.192094200337331	-0.154814995730968	-0.684454491896919	0.760378369416148	-0.356990308430455	7.92199154702358	8.28934849415858	6.17450841648898	6.69485543207685	5.5520191808245
PBM_PU1_IRF8_v2_113	PU1_IDR_22236	GCCTAGCACACAATAAGGAAGTGATACTAGTGCTAGGTCTTGATTCGCTTGACGCTGCTG	UNMARKED_PU1	12.4703525524198	4.77401277231803	6.10926566239191	2.64830010640684	0.698831085896743	5.29301315902132	3.4540775652406	5.30746943940588	2.37122832998886	3.3028323558691	2.00805359357855	1.40107736485619	5.42739747481456	4.6010857135516	4.792906658627	4.27799405776055	4.60720559362593
PBM_PU1_IRF8_v2_114	PU1_IDR_28295	GCCTAGCACGGGAGGAGGAAGTGCAGGGGGTGCTAGGTCTTGATTCGCTTGACGCTGCTG	UNMARKED_PU1	2.45985202093819	4.10571549297838	4.05830014988117	2.41585391765398	-0.760953516775411	4.58239343824628	3.52441548619177	1.39872616146882	1.6308794209594	0.986074642807671	0.275410853281691	2.24873507355075	4.37817751540754	3.33882177252829	3.61625426201704	4.42257254741313	4.17133567884161
PBM_PU1_IRF8_v2_115	PU1_IDR_29999	GCCTAGCACAGAAAAAGGAAGTGAGCAGCGTGCTAGGTCTTGATTCGCTTGACGCTGCTG	UNMARKED_PU1	0.134082884489469	5.57571277999027	5.55316985152296	2.80647900316355	-0.0923548112776362	6.49764280487614	4.77539089303172	0.57470198700413	0.953383656984263	0.270125064845036	0.63337304862734	0.389992138285725	6.29605172357925	5.57045996222107	5.25709815931362	5.22558443421919	5.2475048487203
PBM_PU1_IRF8_v2_116	PU1_IDR_12187	GCCTAGCACAGAAAAAGGAAGTGGATTAAGTGCTAGGTCTTGATTCGCTTGACGCTGCTG	UNMARKED_PU1	-0.597416313250358	5.66271025274852	5.86204823826343	3.21787758362329	0.0465874395943999	6.37844860525845	5.41276544088207	2.28626170107618	1.97783908495403	1.20691975621902	1.50161503203442	2.21332786242335	5.8302845503461	5.96314663080443	5.46383781945981	5.32206994181919	4.79050512434962
PBM_PU1_IRF8_v2_117	PU1_IDR_31989	GCCTAGCACGAGAAGGGGAAGTGAGACAGGTGCTAGGTCTTGATTCGCTTGACGCTGCTG	UNMARKED_PU1	2.89950430170133	5.00370863601153	5.48011747604347	2.50535521668499	-0.510598568448628	6.05072606339691	4.96141231281299	1.54363332887735	2.10986893753938	1.37526002314515	1.26404353805061	1.84598076466302	5.79822972182531	5.02622487083936	5.1612101044529	5.13110781290312	5.05177584584607
PBM_PU1_IRF8_v2_118	PU1_IDR_20721	GCCTAGCACGAAATGAGGAACTGGCTGGAGTGCTAGGTCTTGATTCGCTTGACGCTGCTG	UNMARKED_PU1	0.677192855984233	6.22935254133212	6.5904610532141	1.97897521637648	-1.03897327503326	6.52317524178677	6.04103915841769	0.54546743385438	0.480609172905548	0.705431007273855	0.78177683538224	0.391149247555218	6.99883519141769	6.13594768187941	6.01828752070795	6.00600401857327	5.44262639076705
PBM_PU1_IRF8_v2_119	PU1_IDR_26848	GCCTAGCACGAAAACAGGAAGTGATTAGAGTGCTAGGTCTTGATTCGCTTGACGCTGCTG	UNMARKED_PU1	2.37718514435381	7.95165297595833	7.88472470835012	5.4221396774344	-0.289697045117758	6.48776435339337	9.81120974302775	2.90144419384347	1.45194693528057	1.10862032496404	2.12520635725126	0.878582843841002	8.86886495321624	8.4993484411309	7.21889850156194	7.52369549664517	5.21939001379759
PBM_PU1_IRF8_v2_120	PU1_IDR_4269	GCCTAGCACATAAAGAGGAAGTGAAGCCAGTGCTAGGTCTTGATTCGCTTGACGCTGCTG	UNMARKED_PU1	2.84171527090437	7.26639334467304	7.51942183097454	3.70378926625907	0.0222929293268776	6.59962515211506	8.80096182079989	2.63233883099063	1.67552194314472	1.58476440078371	1.5788710236314	0.967353958798367	8.33752045643364	7.8613018233423	6.80046202699238	6.80874374158927	5.7355779983262
PBM_PU1_IRF8_v2_121	PU1_IDR_30040	GCCTAGCACGAAAACGGGAAGTGAAGCAGGTGCTAGGTCTTGATTCGCTTGACGCTGCTG	UNMARKED_PU1	1.11422498647292	7.56309850511624	7.66667705234675	3.17229510085927	-0.525255504133703	6.59073876596636	8.67510707942008	0.939271099687902	0.624889411890492	0.347931563223175	0.943630745796989	0.715875497740859	8.19407413985471	7.92977831052209	6.90029876376961	6.56500654662972	6.02671448124402
PBM_PU1_IRF8_v2_122	PU1_IDR_31598	GCCTAGCACGAGAAGAGGAAGTGAGATCTGTGCTAGGTCTTGATTCGCTTGACGCTGCTG	UNMARKED_PU1	0.491196481620596	6.44749729651582	7.01199327786328	3.35647551299691	-0.57857328864002	6.53939178846214	5.62132487452754	2.45567993166155	0.689587103515093	1.06692182631473	1.44012885931152	0.782364864153183	7.02357322275188	6.34223016671841	5.67862223296524	6.44030528657042	5.11174056226446
PBM_PU1_IRF8_v2_123	PU1_IDR_25638	GCCTAGCACAAAAACAGGAAGTCCCATTTGTGCTAGGTCTTGATTCGCTTGACGCTGCTG	UNMARKED_PU1	-0.190188742447958	7.61604961368522	8.1707546928108	4.89148601362062	-1.06200999989594	6.37390738750525	9.45080599610047	0.457336808072673	-0.623625543894698	-0.0835632467243756	1.37364439178095	-0.45198730341429	8.43317806382437	8.22284657521068	7.32542421910587	7.23031622582862	5.28105465727577
PBM_PU1_IRF8_v2_124	PU1_IDR_18630	GCCTAGCACAAAAACAGGAAGTGGAAAAAGTGCTAGGTCTTGATTCGCTTGACGCTGCTG	UNMARKED_PU1	0.656044438509623	8.20960917285938	7.89458907755655	5.12277392392821	-0.546407380817517	5.98757946067944	8.74403131375437	3.41335720167267	2.01924368736225	2.31261956108995	2.6946456006835	1.65232181574452	9.00939336563779	8.94586261921769	7.46630435676193	6.87770481251858	5.91363108755351
PBM_PU1_IRF8_v2_125	PU1_IDR_19812	GCCTAGCACAAAAAGAGGAAGTCAAATAAGTGCTAGGTCTTGATTCGCTTGACGCTGCTG	UNMARKED_PU1	2.87251405355426	8.50563119306947	9.08001948235613	3.99365126691897	0.634017352006667	6.08616794975233	10.7093675417466	0.699629637454618	0.747245094043886	0.689130358394935	1.48911275175385	0.0083253900212054	9.63711976914299	9.64372055089376	8.29562068408018	7.74608790636881	5.52891540893986
PBM_PU1_IRF8_v2_126	PU1_IDR_36833	GCCTAGCACGAAATGAGGAAGTGATTAGGGTGCTAGGTCTTGATTCGCTTGACGCTGCTG	UNMARKED_PU1	2.894065764062	8.13220299767547	8.4806699929087	3.48158240093913	-0.276180902021434	6.31674901352681	9.65583267796843	3.43092725454956	3.21768012954428	2.6463469224392	2.77956920184236	2.67968826382243	8.64395229365315	8.70423186110217	7.51890327499237	7.32790006047068	5.56480106612056
PBM_PU1_IRF8_v2_127	PU1_IDR_21386	GCCTAGCACGAAAAGAGGAAGTGTGTTCTGTGCTAGGTCTTGATTCGCTTGACGCTGCTG	UNMARKED_PU1	4.05414623439851	8.27142501241184	8.7211294361748	3.83944959010592	-0.940498013789059	6.10466706340771	9.68510477904557	3.50334389788589	1.44460647081351	1.87709736338359	2.21196246364352	2.21474207861321	9.313421098211	8.92121432019769	7.70103980259723	7.2346751937132	5.72632216295959
PBM_PU1_IRF8_v2_128	PU1_IDR_32687	GCCTAGCACTTAAAGAGGAAGTAGGAGTTGTGCTAGGTCTTGATTCGCTTGACGCTGCTG	UNMARKED_PU1	1.33207170046199	7.32815030656225	7.58928973615381	3.56521365517572	0.105018499686338	6.39740812152773	6.44552864285126	1.93366224417743	0.919264354332364	0.900521799553776	1.43691268346596	0.764083914502834	8.10172886187938	7.07738195085123	6.83626203025125	6.8518812451741	5.32962571087085
PBM_PU1_IRF8_v2_129	PU1_IDR_21839	GCCTAGCACCAAAAGGGGAAGTGAGAAATGTGCTAGGTCTTGATTCGCTTGACGCTGCTG	UNMARKED_PU1	4.8825219323308	7.82106663029473	8.06366697663461	3.82543902603587	-0.865845146259007	6.6573813646638	8.6227958543042	5.5265185477345	3.83202777447041	4.27702322658913	3.31080753559028	3.52320082547829	8.37213877054174	7.98265675207671	7.0545959501748	6.63255678104416	5.57861873127295
PBM_PU1_IRF8_v2_130	PU1_IDR_24596	GCCTAGCACGAAAAGAGGAAGTCTGAAAAGTGCTAGGTCTTGATTCGCTTGACGCTGCTG	UNMARKED_PU1	0.438682524928222	7.47805557066093	8.16753704401054	3.48679481186141	-0.423953966371136	6.45336357665697	9.37718129135645	0.806789905755038	0.792608875730106	0.584678246280403	1.5582102855988	0.19972817886165	8.76828264492395	8.37977328333017	7.25143477115699	6.80390778030703	5.93019681438363
PBM_PU1_IRF8_v2_131	PU1_IDR_30524	GCCTAGCACAAAAAGAGGAAGTCTGGTGTGTGCTAGGTCTTGATTCGCTTGACGCTGCTG	UNMARKED_PU1	1.26551581742428	8.0239466558516	8.7276413264405	3.91364029277192	-0.0502784610549284	6.21507025859235	9.81301411618975	1.27464238644671	0.638345031611353	0.979573981260121	1.82071024239448	0.470811365547612	9.22032160225671	8.82371245003664	7.52417681374813	7.20415032257481	5.73392031670563
PBM_PU1_IRF8_v2_132	PU1_IDR_12334	GCCTAGCACAATAAGAGGAAGTGAAATAAGTGCTAGGTCTTGATTCGCTTGACGCTGCTG	UNMARKED_PU1	3.707653422726	7.03449671562099	7.49726334797964	3.64886730250342	0.346010960088124	6.73843439545468	7.33838726427368	4.39771679554009	3.5696969246728	2.77199955401752	2.13636416753595	2.23503313288127	7.57008906804201	7.32279630249551	6.36835381669679	5.83279140900998	5.47492864672853
PBM_PU1_IRF8_v2_133	PU1_IDR_37155	GCCTAGCACCAAAAGGGGAAGTGCTTCACGTGCTAGGTCTTGATTCGCTTGACGCTGCTG	UNMARKED_PU1	0.384932953363039	7.3470569705581	7.9957608073171	3.91954453354212	-0.879716163206609	6.26271701806799	9.41967016431028	0.536196476800437	-0.281018185113293	0.203705468846862	1.44900960276158	-0.243731717893775	8.3912521460488	7.65080359971555	7.05457236116897	7.61665992722846	5.08268254199826
PBM_PU1_IRF8_v2_134	PU1_IDR_28350	GCCTAGCACATGATAAGGAAGTGAAACAGGTGCTAGGTCTTGATTCGCTTGACGCTGCTG	UNMARKED_PU1	5.44134727514784	3.53847834591405	4.53324256878683	2.31294506117099	0.391080945168411	3.52183292882253	1.74581670925519	3.66236445988731	2.0522224041949	2.33566480427827	1.90238588672671	1.86772230332929	3.94281744185245	3.12632046074477	3.17823952786134	3.4970688848574	3.39985362399824
PBM_PU1_IRF8_v2_135	PU1_IDR_24859	GCCTAGCACAGAAAGAGGAAGTGATGTTAGTGCTAGGTCTTGATTCGCTTGACGCTGCTG	UNMARKED_PU1	3.03741889001461	8.46184191542955	8.41267887018132	4.36124914860867	-0.128466458787437	6.13039169081162	8.97268679302041	2.64700385853584	2.95972015774631	1.84704429728445	2.5455785946043	2.09111723166539	9.11384320420257	9.0000304738509	8.14825453272619	7.18884748322046	5.86234390281683
PBM_PU1_IRF8_v2_136	PU1_IDR_22662	GCCTAGCACAGAAGGAGGAAGTGACCTGCGTGCTAGGTCTTGATTCGCTTGACGCTGCTG	UNMARKED_PU1	0.776254506028452	5.89630668498587	6.38175863061793	2.92531961903538	-0.699896444474816	6.50951788724042	5.57726856975617	0.294728137816113	0.0999933083956991	0.518454100069053	0.51503930414779	-0.162045939040999	6.73506978353595	5.21645240250412	5.65560914315845	6.05364439119443	4.74803015973752
PBM_PU1_IRF8_v2_137	PU1_IDR_33673	GCCTAGCACTGGGAGAGGAAGTGAAATCAGTGCTAGGTCTTGATTCGCTTGACGCTGCTG	UNMARKED_PU1	0.785123751482302	4.2288233144499	4.8196102619391	2.96458484789031	5.65575532512798	5.54087554879072	3.28181710864531	3.04261393540065	1.21831407628388	1.80555353450839	1.49843611597419	2.41125220077084	4.84408077905656	3.47410436529029	3.91703674189389	4.39984329040507	4.29835208702222
PBM_PU1_IRF8_v2_138	PU1_IDR_22618	GCCTAGCACGAAAAGAGGAAGTCAAACTAGTGCTAGGTCTTGATTCGCTTGACGCTGCTG	UNMARKED_PU1	2.09389224495023	8.35312624459182	8.73622015857676	4.06382526398337	-0.141675696531784	5.91344376016565	10.810123422355	1.27994830292795	0.819138662812328	0.060283858524648	1.32398443402522	0.111011372381623	9.00566479784589	8.74143945950816	7.2868024330699	7.41587523556332	5.77696325109184
PBM_PU1_IRF8_v2_138	PU1_IDR_30080	GCCTAGCACGAAAAGAGGAAGTCAAACTAGTGCTAGGTCTTGATTCGCTTGACGCTGCTG	UNMARKED_PU1	2.09389224495023	8.35312624459182	8.73622015857676	4.06382526398337	-0.141675696531784	5.91344376016565	10.810123422355	1.27994830292795	0.819138662812328	0.060283858524648	1.32398443402522	0.111011372381623	9.00566479784589	8.74143945950816	7.2868024330699	7.41587523556332	5.77696325109184
PBM_PU1_IRF8_v2_138	PU1_IDR_4743	GCCTAGCACGAAAAGAGGAAGTCAAACTAGTGCTAGGTCTTGATTCGCTTGACGCTGCTG	POISED_PU1	2.09389224495023	8.35312624459182	8.73622015857676	4.06382526398337	-0.141675696531784	5.91344376016565	10.810123422355	1.27994830292795	0.819138662812328	0.060283858524648	1.32398443402522	0.111011372381623	9.00566479784589	8.74143945950816	7.2868024330699	7.41587523556332	5.77696325109184
PBM_PU1_IRF8_v2_138	PU1_IDR_34310	GCCTAGCACGAAAAGAGGAAGTCAAACTAGTGCTAGGTCTTGATTCGCTTGACGCTGCTG	UNMARKED_PU1	2.09389224495023	8.35312624459182	8.73622015857676	4.06382526398337	-0.141675696531784	5.91344376016565	10.810123422355	1.27994830292795	0.819138662812328	0.060283858524648	1.32398443402522	0.111011372381623	9.00566479784589	8.74143945950816	7.2868024330699	7.41587523556332	5.77696325109184
PBM_PU1_IRF8_v2_138	PU1_IDR_20117	GCCTAGCACGAAAAGAGGAAGTCAAACTAGTGCTAGGTCTTGATTCGCTTGACGCTGCTG	UNMARKED_PU1	2.09389224495023	8.35312624459182	8.73622015857676	4.06382526398337	-0.141675696531784	5.91344376016565	10.810123422355	1.27994830292795	0.819138662812328	0.060283858524648	1.32398443402522	0.111011372381623	9.00566479784589	8.74143945950816	7.2868024330699	7.41587523556332	5.77696325109184
PBM_PU1_IRF8_v2_139	PU1_IDR_20112	GCCTAGCACAGGAAGGGGAAGTGCCGGGCGTGCTAGGTCTTGATTCGCTTGACGCTGCTG	UNMARKED_PU1	-0.684977746050369	4.95349552431142	5.78999646899615	2.80344283448182	-0.519557279628313	6.60732615395771	5.22131146800073	0.0236217080379502	-0.0427690369407086	0.666764410634696	0.32290765072374	-0.0358546516365279	5.9264736585356	4.81066734703435	5.02925983594418	5.15741160814854	4.93229529863951
PBM_PU1_IRF8_v2_140	PU1_IDR_20320	GCCTAGCACAGAAAGAGGAAGTTGGCTCTGTGCTAGGTCTTGATTCGCTTGACGCTGCTG	UNMARKED_PU1	2.37730923900997	8.56396965394562	8.77811110157424	4.09561201860818	-0.301298562294921	5.94671931790572	10.978969029677	1.11680910391956	0.561542692203832	0.75080123367149	1.79856625016287	-0.0873774189227226	9.77540797242326	9.21439669665999	8.3277290286365	7.70117990784265	5.8384413636495
PBM_PU1_IRF8_v2_141	PU1_IDR_31050	GCCTAGCACAAATAAAGGAAGTGAAACTCGTGCTAGGTCTTGATTCGCTTGACGCTGCTG	UNMARKED_PU1	49.5711211860526	4.58587233333595	7.01472253587279	3.54212319949841	1.08541978604477	6.67700661129808	4.07647367946894	8.7275160918083	8.02550532368141	8.88462873077058	5.6130569601349	3.69700964102725	8.21949357766038	6.95346092067109	6.84278877530792	4.41025250286165	5.08551288452583
PBM_PU1_IRF8_v2_142	PU1_IDR_28304	GCCTAGCACAAAATGAGGAAGTAGAGGGAGTGCTAGGTCTTGATTCGCTTGACGCTGCTG	UNMARKED_PU1	1.26281229258799	7.96451726375278	8.01446014691628	3.48530112758675	-0.057002823283879	6.30449641384472	8.52016175333399	2.41806573923712	3.04078221838674	1.97539684418974	2.23858795725121	2.17108756087098	8.8198215457861	8.84671928069136	7.43533462866686	7.25468585282544	5.81933445459268
PBM_PU1_IRF8_v2_143	PU1_IDR_24456	GCCTAGCACCAAATGGGGAAGTGTCCCTTGTGCTAGGTCTTGATTCGCTTGACGCTGCTG	UNMARKED_PU1	1.02329466925774	6.60226205880194	7.624255409951	2.64587822221171	-0.630673847070813	6.58123815178755	6.66697185953775	0.568911650877751	-0.0322685306031052	0.210656355950731	0.530962756703299	-0.0980888498667879	6.95803340788716	6.44880049652814	6.15508303327971	6.21074532557388	5.81803626214612
PBM_PU1_IRF8_v2_144	PU1_IDR_23760	GCCTAGCACCAAAAGAGGAAGTCATTTATGTGCTAGGTCTTGATTCGCTTGACGCTGCTG	UNMARKED_PU1	-0.18002377788614	8.11411112413296	8.57532207998077	4.14128676409411	0.674816006986659	6.27638095830058	10.1632290368624	0.724086995845773	0.182945621868654	0.139472609951977	1.38543671219896	-0.339436118110517	8.5908844211499	8.02508105014563	6.90070758441499	7.02069132209605	5.08933431550966
PBM_PU1_IRF8_v2_145	PU1_IDR_3561	GCCTAGCACAAAAAGAGGAAGTCAGTTTGGTGCTAGGTCTTGATTCGCTTGACGCTGCTG	UNMARKED_PU1	2.75368004713222	8.40345172365367	8.8793429498722	4.34949644743171	-0.492077334146191	6.12579494719053	11.1454441903003	1.52620362923552	0.565914171972738	0.978560790300891	1.60538353575193	-0.123420953212602	9.28116083595605	9.14523443693124	8.26060216518918	7.15668837287682	5.71318245432158
PBM_PU1_IRF8_v2_146	PU1_IDR_22858	GCCTAGCACCTGTTGGGGAAGTGGAGAGGGTGCTAGGTCTTGATTCGCTTGACGCTGCTG	UNMARKED_PU1	0.323141061706839	2.5791521527277	2.7175653187025	1.21084533591267	-0.4289563024453	2.30881737288179	1.32154151442626	4.45329792822324	5.61129278571407	3.62062358729483	4.85571988202676	5.62116095019715	2.72604016513403	2.36463507854895	2.11797655737761	2.67722652406967	3.01034997873966
PBM_PU1_IRF8_v2_147	PU1_IDR_31941	GCCTAGCACAAAAAGAGGAAGTGACTTCAGTGCTAGGTCTTGATTCGCTTGACGCTGCTG	UNMARKED_PU1	4.16174559393835	8.33930964810373	8.69265814028664	4.28944603589256	-0.523004906200862	6.01438639681737	12.2245941848687	2.10255004108963	0.912178948901206	1.69246194315522	2.16751542031016	-0.209460316899119	10.0703213567253	9.90091526356632	8.81923566090025	7.87790069036014	5.74491425926185
PBM_PU1_IRF8_v2_148	PU1_IDR_25107	GCCTAGCACGAAAAGAGGAAGTCACATTAGTGCTAGGTCTTGATTCGCTTGACGCTGCTG	UNMARKED_PU1	1.68925327590845	8.62422685630905	8.82655189486315	4.7371823778199	-0.128729634904067	6.29461706486771	10.4986803987908	0.874187092615722	0.437458712263532	1.12066771838321	1.49306203745289	-0.206509984061215	8.97897201180919	8.69153493767313	7.61325812806362	7.00357975077385	5.40000964850655
PBM_PU1_IRF8_v2_149	PU1_IDR_33943	GCCTAGCACTGAAAGAGGAAGTGTGTTGAGTGCTAGGTCTTGATTCGCTTGACGCTGCTG	UNMARKED_PU1	1.58783186471783	7.29539027322673	7.84230704365356	3.78594288235228	-0.569674768810737	6.63701395862125	7.37285235830681	4.13276004700093	4.41862902868563	3.28004136884924	4.70445490593843	4.71371630421937	7.96590808535904	7.28114729069937	6.98150199099748	7.11598280186618	6.40551364224783
PBM_PU1_IRF8_v2_150	PU1_IDR_29606	GCCTAGCACGAAAAGAGGAAGTCTAACTAGTGCTAGGTCTTGATTCGCTTGACGCTGCTG	UNMARKED_PU1	1.67803108676048	8.02735240755887	8.10064211317383	4.06885921042022	0.114810224372822	6.15586662843191	9.4298948338981	0.552837125118039	0.649202314311884	0.106517518884558	1.37588792778068	0.0964476240940239	8.6614526504307	8.36884184777606	7.12499457563186	7.17183939668832	5.3859638533192
PBM_PU1_IRF8_v2_151	PU1_IDR_9444	GCCTAGCACAAAAAGAGGAAGTCATTCTTGTGCTAGGTCTTGATTCGCTTGACGCTGCTG	UNMARKED_PU1	1.76313248007131	8.7051598131458	9.22918154186878	4.55848644778472	1.09226632941338	5.81230035579438	10.9341638688399	1.36569803937495	0.284449265299359	0.563604601167086	1.72632811666896	-0.374081559369502	9.14122933590057	9.41632783375526	7.78462306156457	7.22680462871574	5.60349031633741
PBM_PU1_IRF8_v2_152	PU1_IDR_31879	GCCTAGCACGAAAAGAGGAAGTCGAATTAGTGCTAGGTCTTGATTCGCTTGACGCTGCTG	UNMARKED_PU1	0.0256528384414069	8.06006767855266	8.23454795289674	3.89462023304112	-0.670910812834743	6.27029478736076	10.3518919338039	1.01056066329667	0.267571430400089	0.478174445485279	1.20184693920264	-0.187727763996257	8.72786307020214	8.55795427793114	7.68587147928616	6.77757567952275	5.26438619776452
PBM_PU1_IRF8_v2_153	PU1_IDR_33293	GCCTAGCACTAAATGAGGAAGTGTGCTGTGTGCTAGGTCTTGATTCGCTTGACGCTGCTG	UNMARKED_PU1	0.0273545960329454	7.74029542024597	7.92666179337069	3.80327528345002	-0.362608443628929	6.57282338626015	7.29834642965839	4.09129178110108	4.18195932682291	3.19454989537261	2.90857567410412	4.91164904992657	8.18441849363669	7.48780771490071	7.20089254366206	6.57790411244792	5.66568750093436
PBM_PU1_IRF8_v2_154	PU1_IDR_21402	GCCTAGCACAAAAAAAGGAAGTGAAATAAGTGCTAGGTCTTGATTCGCTTGACGCTGCTG	UNMARKED_PU1	0.176202734243045	6.65843124944692	6.59718669310044	2.9780023305459	1.5728511954696	6.25507007105728	5.95756304733433	3.26553597885994	2.90992447011789	2.2004455533135	1.55587532501845	1.80076554767601	6.48294182956403	6.73584552731593	5.57532699158865	4.83294675063295	5.20670770739808
PBM_PU1_IRF8_v2_155	PU1_IDR_35233	GCCTAGCACGAAAAGAGGAAGTCAAATGGGTGCTAGGTCTTGATTCGCTTGACGCTGCTG	UNMARKED_PU1	0.750957515358478	8.01200198449387	8.20766572056123	4.17399768879264	0.40589087880985	6.05517375032347	10.5366219210991	1.39227965102731	1.04144044449561	0.848457853788382	1.6831293014834	0.950028657827331	9.17666398203749	8.71358424049636	7.65102808020433	7.47326276053764	5.70060865311544
PBM_PU1_IRF8_v2_156	PU1_IDR_28613	GCCTAGCACGAAAAGAGGAAGTAGGATAAGTGCTAGGTCTTGATTCGCTTGACGCTGCTG	UNMARKED_PU1	2.17293929616759	8.46037986827594	8.46059081259734	4.12977626448515	-0.17398738782706	6.07426010912185	10.5897099720117	2.38572452493392	1.52505192619864	1.78171912932014	2.07741839422731	0.215015877898796	9.47938091395758	9.34715599734754	8.20961480742947	7.6102382939502	5.51485454751597
PBM_PU1_IRF8_v2_157	PU1_IDR_27628	GCCTAGCACGAAAAGAGGAAGTCAAACTCGTGCTAGGTCTTGATTCGCTTGACGCTGCTG	UNMARKED_PU1	0.869276609494299	8.11694933248484	8.33746262353875	3.79153613345062	-0.153254890192966	6.12740401554809	11.3248624364557	1.18031373509089	0.181447498345543	0.204304010166537	1.53142395357656	-0.190073374242134	9.14280748479032	9.59952152342103	7.60643708221142	7.65004393306159	5.63211768385212
PBM_PU1_IRF8_v2_158	PU1_IDR_36400	GCCTAGCACAAATAAAGGAACTGAATCTAGTGCTAGGTCTTGATTCGCTTGACGCTGCTG	UNMARKED_PU1	0.724241920049316	3.04201560363804	3.24206648289405	1.28192411925279	-0.0267148328044963	2.46675496176137	2.51465094278272	0.285969898305484	0.514894475385632	0.349784932374154	0.372411447430509	-0.0131056284051897	2.94571446035502	2.98698033176282	2.80657286587435	2.95317678288185	2.99848805222351
PBM_PU1_IRF8_v2_159	PU1_IDR_22496	GCCTAGCACAAAATGAGGAAGTGCATTGAGTGCTAGGTCTTGATTCGCTTGACGCTGCTG	UNMARKED_PU1	0.765440877950217	8.0651154448799	8.70037363497164	3.37798933883396	0.473303942583379	6.70640212403391	10.3273176367571	1.38962461058775	0.698380651423225	0.783765511449744	1.79208569497005	0.563214250191484	9.21891911838424	8.93720687537752	7.6514453396774	7.30202270837769	6.13135175993346
PBM_PU1_IRF8_v2_160	PU1_IDR_8531	GCCTAGCACGAAAAAGGGAAGTGGCTCATGTGCTAGGTCTTGATTCGCTTGACGCTGCTG	UNMARKED_PU1	1.51948505543912	7.13473339171936	7.56347537442935	2.75961659557364	-0.728075380545743	6.69916135263032	7.85388194376774	1.64152039515277	0.870821152171555	1.26278463413617	1.20478133763219	0.735255351873672	7.99367030343405	7.22879727987871	6.9795353149616	6.37373403312166	5.52319928160919
PBM_PU1_IRF8_v2_161	PU1_IDR_36479	GCCTAGCACTTTAACAGGAAGTGAAACCAGTGCTAGGTCTTGATTCGCTTGACGCTGCTG	UNMARKED_PU1	66.391623459729	4.60808465688263	7.79562945072966	5.2663694769438	0.884918739851693	6.39244112702766	3.86760436307438	8.71467355496766	7.11329685789103	8.01500192962915	7.18183042527346	4.53109123624082	8.19425102923343	5.31422819247868	6.0407730496704	4.4163336614441	5.04186882885012
PBM_PU1_IRF8_v2_162	PU1_IDR_34149	GCCTAGCACAAAAACAGGAAGTGGGGAAAGTGCTAGGTCTTGATTCGCTTGACGCTGCTG	UNMARKED_PU1	0.0451885016567867	8.00851166950457	8.38526391142173	5.20484204342772	-0.980848633191759	6.04562464170077	8.93959497823086	3.60242147904075	2.64031147119905	2.09733810069652	2.25467099304265	2.10929537383778	8.78595955604314	8.24831053591131	7.01025381142352	6.99097330058023	5.73408339155702
PBM_PU1_IRF8_v2_163	PU1_IDR_25263	GCCTAGCACAAAAAGGGGAAGTCTGGACTGTGCTAGGTCTTGATTCGCTTGACGCTGCTG	UNMARKED_PU1	1.24758785635716	7.64875497309424	8.05029133303271	3.2558613960037	-0.553983957079421	6.18897669981442	8.51726102460436	0.461890527423687	0.343535048923495	-0.13023229388697	1.30303625875876	-0.106938298106219	8.06897689209329	8.03273335517582	7.07026036803306	6.94444604270397	5.14430090729698
PBM_PU1_IRF8_v2_164	PU1_IDR_31973	GCCTAGCACAGAAAAAGGAAGTCGGCCTCGTGCTAGGTCTTGATTCGCTTGACGCTGCTG	UNMARKED_PU1	0.640202684943499	5.49319767799523	5.65986960899921	2.69944180603218	-0.541895319404878	5.4254275839227	4.80025092537115	-0.231107167641044	-0.105437532300552	-0.272768052895884	0.523287097743712	-0.0133349055247044	5.67578945648234	5.02469564563972	4.8982715110288	4.83394738454669	5.13963990409773
PBM_PU1_IRF8_v2_165	PU1_IDR_6944	GCCTAGCACAAAAAGAGGAACTGAATGTCGTGCTAGGTCTTGATTCGCTTGACGCTGCTG	UNMARKED_PU1	2.40638356070623	7.27456777599245	7.77488475866248	2.8968710181222	-0.116893605151269	6.50650870893317	9.1883846261033	3.03977399561786	0.465117433088775	1.19104478564665	1.52684852927593	0.181018513779929	8.43248036443821	8.07577864708206	7.03513280326586	7.48929102676731	5.89867960924188
PBM_PU1_IRF8_v2_166	PU1_IDR_24684	GCCTAGCACGATAAGAGGAACTCTGCAGGGTGCTAGGTCTTGATTCGCTTGACGCTGCTG	UNMARKED_PU1	-0.484745946471147	3.27287580608591	3.7501402515062	1.13151308794249	-0.434373110902934	3.21939792458043	2.77093258079198	-0.578181827748883	-0.731020971716345	-0.520655019097839	-0.167524515435479	-0.270479010103724	3.15338627297796	2.74836137005164	2.82726390605684	3.82697303373095	3.48173162532739
PBM_PU1_IRF8_v2_167	PU1_IDR_34023	GCCTAGCACGAAAGAGGGAAGTGTATCTCGTGCTAGGTCTTGATTCGCTTGACGCTGCTG	UNMARKED_PU1	0.397810473421772	4.87332856481761	4.98947125757984	1.73944737387386	-0.522535807969536	5.31420588274089	3.1818844838707	0.730827056077669	1.36863301558091	0.52071375198239	0.372052605868533	1.2330068212527	4.74623583558462	4.24805075227858	4.19128610714655	4.39632960946263	4.81991647534695
PBM_PU1_IRF8_v2_168	PU1_IDR_34505	GCCTAGCACAAAAACAGGAAGTGGGGTGCGTGCTAGGTCTTGATTCGCTTGACGCTGCTG	UNMARKED_PU1	3.04338406287132	7.66033915308625	8.1807673279639	5.25577686837316	-0.431365825860312	6.14743336190876	8.7039410237314	3.15298955191874	4.05762562293171	2.27117132517903	2.13652352577228	3.30854690720094	9.13561331447607	8.91412809490811	7.66069491531116	7.18637050758969	6.05846992292306
PBM_PU1_IRF8_v2_169	PU1_IDR_20915	GCCTAGCACGAAAAAAGGAAGTCAAATTGGTGCTAGGTCTTGATTCGCTTGACGCTGCTG	UNMARKED_PU1	1.29545213080669	5.97055276027338	5.60090773104415	2.60360326617348	0.652136335217918	5.73253027024074	4.88059508356301	-0.172395113209234	0.17709771974118	-0.758351635673684	0.149527960271201	-0.00153990262704799	5.42717301339455	6.02680040219429	4.97796720105882	4.66310313846067	4.75519467490254
PBM_PU1_IRF8_v2_170	PU1_IDR_34660	GCCTAGCACAAAAAGAGGAACTCAATAAAGTGCTAGGTCTTGATTCGCTTGACGCTGCTG	UNMARKED_PU1	1.25954831869207	7.23609001700707	7.39288166490366	2.52211567804528	0.0887667111668229	6.47575279790917	7.97036990801048	0.0694613080783441	0.557001953468779	0.504206889237682	0.791253342245309	-0.170976551326532	7.73815180323069	7.78700092362753	6.5721273894358	6.03265195800229	5.41161250938391
PBM_PU1_IRF8_v2_171	PU1_IDR_20555	GCCTAGCACGTAAAGAGGAAGTGAAAATGGTGCTAGGTCTTGATTCGCTTGACGCTGCTG	UNMARKED_PU1	16.9762973227091	7.01022492448316	7.46229371640114	3.72332321432898	0.403731393699651	6.71235574111599	7.47539266039521	7.25512653851009	6.99814226798965	5.32450156505253	5.09566822779368	4.80056820571845	8.03896957686873	7.73202235580056	6.4733175386483	6.01175741656095	5.9391836405001
PBM_PU1_IRF8_v2_172	PU1_IDR_35228	GCCTAGCACGAATTGAGGAAGTGCAGAAGGTGCTAGGTCTTGATTCGCTTGACGCTGCTG	UNMARKED_PU1	0.570402948259001	6.2084159151762	6.68467136905119	3.54311433980704	-0.337597658574593	6.63393607225141	7.4434708571873	0.473804867801404	0.954224611242775	0.646122503126748	1.23318421744682	0.762978316298149	6.98824910199044	6.71860483025844	6.01793444508019	6.26314102839941	5.64588239942642
PBM_PU1_IRF8_v2_173	PU1_IDR_8297	GCCTAGCACAAAAAGGGGAAGTGACTTTCGTGCTAGGTCTTGATTCGCTTGACGCTGCTG	UNMARKED_PU1	3.9822358071045	8.66384885426694	8.85421618165804	4.46601538461927	-0.810136749566551	6.53355356063905	11.37514061842	2.76035651574967	0.936454297031804	2.22228459584572	2.01703775186737	0.355847594708518	9.81776450601147	9.18479316071203	8.28284215416571	7.61251833497148	5.83307439076564
PBM_PU1_IRF8_v2_174	PU1_IDR_12274	GCCTAGCACGAAAAGAGGAAGTGTGAGATGTGCTAGGTCTTGATTCGCTTGACGCTGCTG	UNMARKED_PU1	1.77933039259686	8.20017031563379	8.61111697498143	4.53341103924122	-0.447703733222911	6.29429375679834	9.31117800656959	4.63511831694553	7.43564936713117	3.52349418413125	4.14809101146179	5.44994885617266	9.20619433766424	8.87770189787295	7.54061518752403	7.1937886979797	6.42194518439431
PBM_PU1_IRF8_v2_175	PU1_IDR_23475	GCCTAGCACGAGAAGAGGAAGTGCCACACGTGCTAGGTCTTGATTCGCTTGACGCTGCTG	UNMARKED_PU1	-0.348282410688743	6.45042906863788	6.99682820313259	3.2337153918355	-1.01117125457431	6.44303447019429	6.42843642025711	0.15915735391923	-0.111374569160204	0.00678586827941993	0.921640781018837	-0.304414722446046	6.91838866896557	6.16767480803833	5.89510768061873	6.04900362249755	4.7508239272288
PBM_PU1_IRF8_v2_176	PU1_IDR_19213	GCCTAGCACAAAATGAGGAAGTGGAAGGGGTGCTAGGTCTTGATTCGCTTGACGCTGCTG	UNMARKED_PU1	1.73957975196642	8.1452921437555	8.42646636110228	3.82214576885858	-0.0611270322519364	6.26926114664248	9.98119555621322	4.18932738554852	5.5424557844704	3.00795753181959	3.22909876203855	5.42340265092133	8.85525222837029	8.43718025450052	7.43750634079506	7.22072741324659	6.13050627129844
PBM_PU1_IRF8_v2_177	PU1_IDR_2452	GCCTAGCACTAAAAGAGGAAGTGTTTTAGGTGCTAGGTCTTGATTCGCTTGACGCTGCTG	POISED_PU1	2.06845805221704	8.25658274876795	8.61411753170665	4.04956474652823	1.00570165306907	6.32689168698784	8.923402933521	0.938750346518991	0.419061373408113	0.0306138405662266	1.68292904221598	-0.207923428720472	9.26506809646815	8.85926106587097	7.07717199166474	7.13984497570847	5.5733317484255
PBM_PU1_IRF8_v2_177	PU1_IDR_28784	GCCTAGCACTAAAAGAGGAAGTGTTTTAGGTGCTAGGTCTTGATTCGCTTGACGCTGCTG	UNMARKED_PU1	2.06845805221704	8.25658274876795	8.61411753170665	4.04956474652823	1.00570165306907	6.32689168698784	8.923402933521	0.938750346518991	0.419061373408113	0.0306138405662266	1.68292904221598	-0.207923428720472	9.26506809646815	8.85926106587097	7.07717199166474	7.13984497570847	5.5733317484255
PBM_PU1_IRF8_v2_178	PU1_IDR_28696	GCCTAGCACAAAAAAGGGAAGTGAAGTACGTGCTAGGTCTTGATTCGCTTGACGCTGCTG	UNMARKED_PU1	1.6326498791203	7.2042324877889	7.41269714126969	2.78038982365017	0.16690874458047	6.39571974517908	8.64736851161524	1.9018309179939	1.82587378121714	1.16426096560912	1.53078912869583	1.89856889882663	8.05148177635388	7.64354224521601	6.80131048572056	6.50143941188242	5.5011302899909
PBM_PU1_IRF8_v2_179	PU1_IDR_15782	GCCTAGCACAAAAAGAGGAAGTCTTTTATGTGCTAGGTCTTGATTCGCTTGACGCTGCTG	UNMARKED_PU1	1.75418356432004	8.7105320562938	9.0278260487388	4.72245004232848	1.45485326259617	6.24287553032388	10.1182521889065	0.599380928385916	-0.0955979469868689	-0.373514481687702	1.25962575083682	-0.484827413003081	9.14199731440704	9.0089811612126	7.56851703282901	7.23031847984146	5.3325480931633
PBM_PU1_IRF8_v2_180	PU1_IDR_16026	GCCTAGCACAAAAAGAGGAACTGATGTTTGTGCTAGGTCTTGATTCGCTTGACGCTGCTG	UNMARKED_PU1	1.17939954395056	7.9704751039166	8.62811613300439	3.45084219868644	-0.887475877511609	6.62930176971757	8.14778419022431	0.896360615522848	-0.0537508009889731	-0.154431800605577	1.01931875591992	-0.469136759352224	9.1105410018358	7.83206084987957	7.02425753443864	7.12150205637705	5.66528695557616
PBM_PU1_IRF8_v2_181	PU1_IDR_7559	GCCTAGCACTGAAAGGGGAAGTGGATACTGTGCTAGGTCTTGATTCGCTTGACGCTGCTG	UNMARKED_PU1	4.59989557360873	6.64026337281379	7.12762157433584	3.31135646432102	-0.622686185266355	6.72933174977019	6.02989229492674	3.96518805717776	2.55598413715028	2.27431844042177	2.29629753537889	2.22045213369106	7.24997169407211	6.69300821271365	6.25533591311659	6.21707403329359	5.40497102875397
PBM_PU1_IRF8_v2_182	PU1_IDR_13995	GCCTAGCACGAAAAGAGGAAGTCAAAATAGTGCTAGGTCTTGATTCGCTTGACGCTGCTG	UNMARKED_PU1	-0.186394894551454	8.2895017912624	8.30100400256635	4.1171078145178	0.612500667173325	6.34726937144435	10.1987665274442	0.68263303623672	0.700664168420122	-0.17857099098663	1.13346316734959	0.0513968405876595	8.96525423541371	8.63938040637571	7.59431254420536	7.28346656714405	5.81395513807849
PBM_PU1_IRF8_v2_182	PU1_IDR_31902	GCCTAGCACGAAAAGAGGAAGTCAAAATAGTGCTAGGTCTTGATTCGCTTGACGCTGCTG	UNMARKED_PU1	-0.186394894551454	8.2895017912624	8.30100400256635	4.1171078145178	0.612500667173325	6.34726937144435	10.1987665274442	0.68263303623672	0.700664168420122	-0.17857099098663	1.13346316734959	0.0513968405876595	8.96525423541371	8.63938040637571	7.59431254420536	7.28346656714405	5.81395513807849
PBM_PU1_IRF8_v2_183	PU1_IDR_36343	GCCTAGCACCAAAAGGGGAAGTGCCACACGTGCTAGGTCTTGATTCGCTTGACGCTGCTG	UNMARKED_PU1	2.38044244238667	7.23208245244105	8.0927216025771	3.31377291187409	-1.14225060116081	6.30801955938637	8.22459617854404	0.729566527092621	0.584703564731702	0.504042759209512	1.4757035258703	-0.376802839562894	8.20902470561521	7.59292452229328	6.88489860001808	6.76770423123339	5.59592144663332
PBM_PU1_IRF8_v2_184	PU1_IDR_7124	GCCTAGCACAATATGAGGAAGTGCTCTAGGTGCTAGGTCTTGATTCGCTTGACGCTGCTG	UNMARKED_PU1	-0.303428423267105	6.67158723897917	6.98463758000334	2.92064702040025	-0.150425472769318	6.41302712550132	5.86255335856814	0.119437256302011	-0.36536411760421	0.707481457154297	0.768111881272866	0.0044370197038191	7.15324200375569	6.31832819812507	6.2432556117509	6.16602234191787	5.08353736295275
PBM_PU1_IRF8_v2_185	PU1_IDR_26097	GCCTAGCACAGAGAGAGGAAGTGAACTCCGTGCTAGGTCTTGATTCGCTTGACGCTGCTG	UNMARKED_PU1	0.780322218127606	4.57241697496158	4.69185498404533	2.80443247013401	3.08085730519765	5.36129659069265	3.46885027474835	-0.180986833748838	-0.0170458595599266	0.284780732094518	0.113198442800276	0.0561382143788838	4.67696551642589	3.65250529167965	4.11328046700278	4.71982885792	3.83222462811203
PBM_PU1_IRF8_v2_186	PU1_IDR_13401	GCCTAGCACGGAAAGGGGAAGTGGGCACCGTGCTAGGTCTTGATTCGCTTGACGCTGCTG	UNMARKED_PU1	2.77883134211083	7.24867992515454	7.5832516785388	3.31879526293936	-0.195598393859318	6.24622983754358	7.27201518732007	1.66746053070487	0.476327290365809	0.209761649897729	0.887815402769505	0.609875563348681	7.76254541945467	7.13041249746502	6.39756974014482	6.82488698951285	5.73199090122331
PBM_PU1_IRF8_v2_187	PU1_IDR_17836	GCCTAGCACGAAAAGGGGAAGTGTGGACAGTGCTAGGTCTTGATTCGCTTGACGCTGCTG	UNMARKED_PU1	0.665029836156337	7.67143904537646	7.81474415411763	3.38210899829255	-0.757890063334655	6.38998941386222	7.94342996005735	3.09165879114633	4.23236052156318	2.22111916144959	2.31474058897605	2.46735870470841	7.91050144495371	7.60135788969899	6.90299500311143	6.95489505848891	5.57537923167995
PBM_PU1_IRF8_v2_188	PU1_IDR_27979	GCCTAGCACAAGAAGAGGAAGTGATATTGGTGCTAGGTCTTGATTCGCTTGACGCTGCTG	UNMARKED_PU1	1.39318132711859	7.56357492968443	7.36596046511719	3.71501488092913	0.0587251337674833	6.23948051684524	7.04001750211375	2.53949072489157	2.52683451993159	1.76779625342061	1.70694585304476	1.33478217815604	7.21424688863807	6.88848330481789	6.12214454577869	6.04468768263465	5.04880206225122
PBM_PU1_IRF8_v2_189	PU1_IDR_22128	GCCTAGCACCCAATGAGGAAGTGCATTCAGTGCTAGGTCTTGATTCGCTTGACGCTGCTG	UNMARKED_PU1	-0.246556429893293	6.14679654535011	6.40852266724572	2.70406625836146	-0.106436945187186	6.47903611771817	7.08009278519716	-0.178846399078828	-0.129145442573058	0.169843583136691	0.555726822252104	-0.153224504368877	6.3533494356535	5.56437979231575	5.43561267337958	5.99014188105147	4.49303828021691
PBM_PU1_IRF8_v2_190	PU1_IDR_19738	GCCTAGCACCAAAAGAGGAACTGCTTTTTGTGCTAGGTCTTGATTCGCTTGACGCTGCTG	UNMARKED_PU1	1.99030357245545	7.48904697483282	7.95753314337321	2.57822281442495	-0.690013118815329	6.64803482494638	8.01610863428784	0.247986699660393	-0.465287629524643	-0.405836762105563	0.620341437854263	-0.42374806895718	7.74503620656	7.26635942996513	6.41093299450389	6.41099066175717	5.14069444958149
PBM_PU1_IRF8_v2_191	PU1_IDR_28622	GCCTAGCACGAAAAGAGGAAGTCAGATTAGTGCTAGGTCTTGATTCGCTTGACGCTGCTG	UNMARKED_PU1	0.812666935687099	8.06939532313879	8.67469702493946	4.05380867655766	-0.739688556258028	6.01815511024106	10.6095438326776	0.752231359819969	0.342811879403867	0.193386498372082	1.41974808172671	-0.132695623730329	8.92064568176059	9.17107352168003	7.60528127070151	7.45132958218025	5.41297228449322
PBM_PU1_IRF8_v2_192	PU1_IDR_10403	GCCTAGCACAAAAAGAGGAAGTCAAACAAGTGCTAGGTCTTGATTCGCTTGACGCTGCTG	UNMARKED_PU1	1.12835482347887	8.70816593236053	8.4955931863487	4.28848425318154	0.115400243767595	5.85079570125543	11.2063619954336	0.718624412695356	0.811811393213082	0.721045333550049	1.78964189560519	0.141078214823738	9.90426875445419	9.14354214860193	8.23695578187426	7.47011877198498	5.59258256846168
PBM_PU1_IRF8_v2_193	PU1_IDR_24594	GCCTAGCACAAAAGAAGGAAGTGGGGGTAGTGCTAGGTCTTGATTCGCTTGACGCTGCTG	UNMARKED_PU1	2.10580148512822	5.06207004387557	5.36385461752166	2.41783653605553	-0.781931061650772	6.05336505852605	4.88511110489044	2.9655645020274	4.89244136418739	2.39461896836373	2.08070423298258	3.27394542255389	6.06990617499445	5.50844208792092	5.49319258954379	5.38989501036369	5.66638873798768
PBM_PU1_IRF8_v2_194	PU1_IDR_6832	GCCTAGCACAAAAAGAGGAAGTGCACAAGGTGCTAGGTCTTGATTCGCTTGACGCTGCTG	UNMARKED_PU1	1.59048214899003	8.63899458709929	8.77636546276368	4.26381508879047	-0.506917797626343	5.67244373251171	11.0058969662348	1.72107330994859	3.1186253734806	2.44391946336415	2.84646413211199	2.12766806061786	9.94188864113366	9.22600913530618	8.2853058405181	7.66425187007284	6.3840579577729
PBM_PU1_IRF8_v2_195	PU1_IDR_22649	GCCTAGCACAGGAAGAGGAAGTGACAGATGTGCTAGGTCTTGATTCGCTTGACGCTGCTG	UNMARKED_PU1	0.519402546839053	6.27346792627839	6.68714813372081	3.77519764520141	-0.677994150448668	6.39443206771492	6.1409348794762	0.771147577734468	1.23768672041503	1.29867254372716	0.847438550645165	1.0770674523678	6.78427582218678	6.64736845205122	6.3339707716316	6.31725802956272	5.81781483354409
PBM_PU1_IRF8_v2_196	PU1_IDR_10486	GCCTAGCACAAATAGAGGAAGTGCATTTTGTGCTAGGTCTTGATTCGCTTGACGCTGCTG	UNMARKED_PU1	-0.505204267142515	7.69085504199521	7.97694922585497	3.45846200090982	-0.544408263250194	6.72855827190362	7.03856366282908	0.364987493841613	0.0173909845528202	-0.137746463214646	0.737807253040505	-0.144229624057346	7.81964729928369	7.83584718885573	6.77409475371639	6.6596525618104	5.54018976312063
PBM_PU1_IRF8_v2_197	PU1_IDR_6759	GCCTAGCACAAAAAGAGGAAGTGCCCTGTGTGCTAGGTCTTGATTCGCTTGACGCTGCTG	UNMARKED_PU1	1.23244120420634	8.56144020668407	9.1312284061925	4.48838416153582	-0.300495521401435	5.58389102423307	10.1515227769078	1.63226821170339	0.337488753385715	1.34145528355793	1.55281188462691	-0.105006030241697	9.53382599035933	9.12591428220822	8.55493906751845	7.30793052535871	5.63538115481895
PBM_PU1_IRF8_v2_198	PU1_IDR_29078	GCCTAGCACAAAATGAGGAAGTGCCGAGAGTGCTAGGTCTTGATTCGCTTGACGCTGCTG	UNMARKED_PU1	2.69616418939022	7.79358493783151	8.53694966479188	3.73871373274668	-0.716301136053036	6.13052361803769	10.6288601814531	1.82315421018716	1.61390803058915	1.42672227350282	1.60465477851664	1.15353234384307	8.84854610522615	8.77831346943194	8.15486541351434	7.41550582123026	5.28965760658471
PBM_PU1_IRF8_v2_199	PU1_IDR_34706	GCCTAGCACCCTTTGGGGAAGTGGTTAAGGTGCTAGGTCTTGATTCGCTTGACGCTGCTG	UNMARKED_PU1	1.45444344207945	4.15194707027681	4.40328068274161	1.84522926794129	-0.34307519884626	4.82493279643293	2.78945748411594	2.95361569603715	1.60331443191281	1.52736991145301	1.63953651782831	2.03709916985402	4.51935636770919	3.84359391938371	3.94882764862653	4.30844839466766	4.07867904522238
PBM_PU1_IRF8_v2_200	PU1_IDR_32382	GCCTAGCACCAAAAAGGGAAGTGTCTGCAGTGCTAGGTCTTGATTCGCTTGACGCTGCTG	UNMARKED_PU1	0.635992831017332	6.22026238710551	6.66544578386053	2.55159206382119	-0.309519145495302	6.53493486807756	5.87268763387767	0.0143735537974199	0.0492748563205198	-0.111925937573554	0.498843717696725	0.0912735612435867	6.26192197131172	6.23159105146028	5.88449637805879	5.41373264042171	5.19324100524372
PBM_PU1_IRF8_v2_201	PU1_IDR_30318	GCCTAGCACTAAAACAGGAAGTGTACTCTGTGCTAGGTCTTGATTCGCTTGACGCTGCTG	UNMARKED_PU1	0.675872246981798	7.45042763074412	7.50422630085696	5.5521736092567	-0.00327880880165761	6.52657509943497	6.64505439292751	0.537129525596763	0.475728589258625	-0.404181271898031	0.894521417897305	-0.480985837181864	7.59541738702415	7.63927798138843	6.04096059721886	6.33182927354638	5.03812817942509
PBM_PU1_IRF8_v2_202	PU1_IDR_33269	GCCTAGCACATAAAGAGGAAGTGGGTATGGTGCTAGGTCTTGATTCGCTTGACGCTGCTG	UNMARKED_PU1	2.45839826982947	7.65117538426291	7.85238874327546	4.04143859078536	-0.252428030769637	6.53292568706893	7.90029817826466	3.78558309497465	4.553838133894	3.42736854265538	3.43999054996969	3.87112865527997	8.08077708215619	8.10724393636063	7.20659875690699	6.96012397487467	5.96091522075183
PBM_PU1_IRF8_v2_203	PU1_IDR_3417	GCCTAGCACAAAAAGGGGAAGTGTGCTGCGTGCTAGGTCTTGATTCGCTTGACGCTGCTG	UNMARKED_PU1	1.65743094336265	8.32680081697636	8.79758854464855	3.54624396101698	-0.838199802784183	6.27065451019818	8.31899266237196	2.30103791377428	1.7669251544254	1.16805833423939	1.63819859076097	1.55099592126586	8.90639720075101	8.60204932358323	7.66738542368911	7.28731808803241	5.77959223686506
PBM_PU1_IRF8_v2_204	PU1_IDR_24416	GCCTAGCACGCTAAGAGGAAGTGCTATCTGTGCTAGGTCTTGATTCGCTTGACGCTGCTG	UNMARKED_PU1	0.0233310644981624	5.81373707484082	6.00768901882927	3.2555129959584	-0.191667456316356	6.47557583595544	6.22920106850035	0.147740578844165	0.216110739673724	0.727663032430136	0.381942674332789	-0.296928591005275	6.06606270589066	5.12996444862103	5.51937346433344	5.32899914386037	4.59867455858349
PBM_PU1_IRF8_v2_205	PU1_IDR_18177	GCCTAGCACAAAAAGAGGAAGTGAGATGGGTGCTAGGTCTTGATTCGCTTGACGCTGCTG	UNMARKED_PU1	2.73955989822361	8.87787136710334	9.09272250264863	4.29142317937485	-0.443492143749493	6.61692019751123	11.2335019228649	4.95287006113682	3.93025923891576	4.12599225746238	3.84998350268897	5.27968393243178	9.99461146191674	9.62142020744537	8.49083049242348	7.72925891729083	6.7244043459744
PBM_PU1_IRF8_v2_206	PU1_IDR_33165	GCCTAGCACGGTAAGAGGAAGTCCTTGTCGTGCTAGGTCTTGATTCGCTTGACGCTGCTG	UNMARKED_PU1	-1.43349674572277	5.36996922004521	5.69700865856186	2.81833672515616	1.6281440308657	6.69844756905072	4.26529367735889	-0.25494996737864	-0.607143810441325	0.3801406569317	0.118406585941657	-0.452285227896852	5.95574335900331	5.29257778004727	5.83073241822873	5.68716679891894	5.03679910224345
PBM_PU1_IRF8_v2_207	PU1_IDR_34081	GCCTAGCACAGATACAGGAAGTGAGAGTTGTGCTAGGTCTTGATTCGCTTGACGCTGCTG	UNMARKED_PU1	4.42362370540159	4.55554889044607	5.09726188573696	4.53192422312409	-0.279690134692938	5.37143227288491	3.63085755100505	3.60436676111119	2.27859182583573	2.02799084629091	2.47158338712109	1.71460125162497	5.119598260057	4.51337137406709	4.43492317316474	4.81745038814001	3.93391564830123
PBM_PU1_IRF8_v2_208	PU1_IDR_27092	GCCTAGCACTTTTAGAGGAACTGAAAAACGTGCTAGGTCTTGATTCGCTTGACGCTGCTG	UNMARKED_PU1	0.459189945767459	3.05812699900718	3.12524164472511	1.00623721149293	0.0941574149795375	2.94751056450223	2.63731035559462	-0.314986461411636	-0.353615229285512	-0.884132235308868	0.010594156450322	-0.488168362969932	3.03008048813573	3.114214569811	2.86417609239879	3.42613123941979	3.47748871515319
PBM_PU1_IRF8_v2_209	PU1_IDR_7797	GCCTAGCACGAAAAGAGGAAGTCATCTTCGTGCTAGGTCTTGATTCGCTTGACGCTGCTG	UNMARKED_PU1	0.795414608282885	8.32545457602303	8.45458113823099	4.26219853073685	-0.455616200908321	6.11854318588367	10.1888599983216	0.845483140373298	-0.19255899706732	0.0766556781241904	1.27816428540944	-0.489247051585215	9.04146249763653	8.84749961323434	7.43600654152148	7.36517786097808	5.02107313249249
PBM_PU1_IRF8_v2_210	PU1_IDR_5866	GCCTAGCACAAAAAAAGGAAGTGATGTACGTGCTAGGTCTTGATTCGCTTGACGCTGCTG	UNMARKED_PU1	0.716297971954099	7.37353508127861	6.74622941180544	3.06037230021663	0.711576189498275	6.30122074971511	5.98096171294699	1.19961122872453	1.30047160379866	0.901625068023104	0.938796638935441	1.13052686562612	6.29003139229204	6.44067833831849	5.93040628746907	5.26154849845717	5.16130052454966
PBM_PU1_IRF8_v2_211	PU1_IDR_21684	GCCTAGCACGTAAAGAGGAAGTCAGACTGGTGCTAGGTCTTGATTCGCTTGACGCTGCTG	UNMARKED_PU1	0.869058053663777	6.96304957448634	7.18724386019533	3.30803911315749	-0.592328156529775	6.7768194055373	7.02452118268892	0.0135352954037502	0.0928532382663874	0.327478414798142	0.53824295847145	-0.129927243804143	7.76914112697826	6.15823964858482	6.47146979406309	6.46155378658398	6.14127534798593
PBM_PU1_IRF8_v2_212	PU1_IDR_22200	GCCTAGCACGCAATGGGGAAGTGGCCATTGTGCTAGGTCTTGATTCGCTTGACGCTGCTG	UNMARKED_PU1	-0.204914768619983	5.45337475597878	5.2449889869369	2.32939866444841	-0.882185454111144	6.2175574846674	4.55835695493836	-0.118320734759507	-0.31096579796033	0.4479929219939	0.290116780224981	-0.0466907623715115	5.49880043580259	4.59706111319384	5.00833392948786	5.39745196831243	4.26908952404383
PBM_PU1_IRF8_v2_213	PU1_IDR_20182	GCCTAGCACGAAAAGAGGAACTCAAATTGGTGCTAGGTCTTGATTCGCTTGACGCTGCTG	UNMARKED_PU1	-0.0427191576544842	7.12224639047401	7.01247448645298	2.77442814265366	-0.275884469534151	6.62107976953506	7.86682701315707	0.337513793096812	-0.259746875694968	-0.25189965818604	0.933777316849312	-0.237548646888852	7.52381660408549	6.954101698756	6.09982178760904	6.37483791042736	5.34482458019519
PBM_PU1_IRF8_v2_214	PU1_IDR_36985	GCCTAGCACAAAAGGAGGAAGTGATCAAAGTGCTAGGTCTTGATTCGCTTGACGCTGCTG	UNMARKED_PU1	-0.34501491159756	6.27947444339666	6.77433982860555	3.4538274011036	-0.451961946913451	6.34072091778824	6.03027869323673	1.14400590752472	0.792895047392169	1.08628583980229	0.892234155915612	0.356948774062055	7.00901334290218	6.60013249745522	6.22553004463904	6.25757938224222	5.33631617380191
PBM_PU1_IRF8_v2_215	PU1_IDR_34101	GCCTAGCACGGAATGGGGAAGTGCTGGACGTGCTAGGTCTTGATTCGCTTGACGCTGCTG	UNMARKED_PU1	1.21166424510394	6.64734153856436	6.59646796098399	3.07080869621523	-0.92823561905269	6.45452085630593	6.45444941071588	0.987747941208936	1.14816845354779	0.96131751464716	0.448715575116209	1.32350035571648	6.8605074023357	6.26027815248299	5.91429030199969	6.34580380566342	5.32946516403875
PBM_PU1_IRF8_v2_216	PU1_IDR_20990	GCCTAGCACGGAAAGAGGAAGTCAAAAATGTGCTAGGTCTTGATTCGCTTGACGCTGCTG	UNMARKED_PU1	0.325994871548421	7.85489421876958	8.0391611625057	3.85652695867702	-0.269532222838469	6.4361269223918	8.10542427311708	0.342710213950061	0.316851628596776	-0.171719779463578	0.882771953002992	0.0970307389713658	8.17651577134187	8.1070345182546	7.08971978915759	6.82530088123318	5.57559726904702
PBM_PU1_IRF8_v2_217	PU1_IDR_33963	GCCTAGCACAAAAGAGGGAAGTGCCGCACGTGCTAGGTCTTGATTCGCTTGACGCTGCTG	UNMARKED_PU1	0.969964976075707	4.97131434925845	5.59374040654756	1.79790176744942	-1.14433774728375	6.04483212290452	4.8938310935249	-0.0531529609849246	-0.299877234019784	-0.451325352868692	0.558129574103604	-0.235561872611392	6.37395632062095	5.18010044986961	5.02564129830519	5.2546140664494	4.90147407459355
PBM_PU1_IRF8_v2_218	PU1_IDR_29554	GCCTAGCACGGAAAAGGGAAGTGAGGTACGTGCTAGGTCTTGATTCGCTTGACGCTGCTG	UNMARKED_PU1	-0.0493973835224433	5.93290664489205	6.17540684039711	2.70711405204115	-0.378283069554608	6.47861837871696	5.73848242247058	1.2110113117038	2.11931905148787	1.00139148491757	1.35265646249539	1.37534447431609	7.15395504225683	6.5635429989231	5.68895079587167	5.83881362962123	5.41073515993756
PBM_PU1_IRF8_v2_219	PU1_IDR_18340	GCCTAGCACTAAAAGAGGAAGTGGTCAGAGTGCTAGGTCTTGATTCGCTTGACGCTGCTG	UNMARKED_PU1	1.59893154054939	8.16933249332846	8.4112879623416	4.39837215410519	-0.604815240813592	5.86798878991762	9.05490958481658	3.56801018638816	2.35729899102426	2.62157728814018	2.45086119551673	2.65269428374158	9.13182880896072	8.89833569509398	8.53038335497123	7.12127210773746	6.27164833227783
PBM_PU1_IRF8_v2_220	PU1_IDR_27323	GCCTAGCACGAAAAGGGGAAGTCAATCAGGTGCTAGGTCTTGATTCGCTTGACGCTGCTG	UNMARKED_PU1	0.394541625787942	7.69137167532121	8.28861716460951	3.145880144079	-0.0365385714783125	6.45248857050591	8.60312628514333	0.472936359016699	0.387592198181287	0.561114601623698	1.05454024380157	0.106604082673865	8.00231283269114	7.89695400928195	6.98326749241166	6.53775379548323	5.39355876614894
PBM_PU1_IRF8_v2_221	PU1_IDR_33656	GCCTAGCACAGAAAGAGGAACTGACTGACGTGCTAGGTCTTGATTCGCTTGACGCTGCTG	UNMARKED_PU1	0.68544521704064	6.6140023903567	6.98365061797611	2.78660737539561	-0.313601734706441	6.39284371454549	6.78091428296422	0.466916501887429	0.294779655022423	0.611173660925695	1.00860240820284	0.0733079017442276	7.16972097500189	6.53491063153698	6.66069098176392	6.32524534357083	5.61038316671302
PBM_PU1_IRF8_v2_222	PU1_IDR_29821	GCCTAGCACGCAAAGAGGAAGTGTCTGCTGTGCTAGGTCTTGATTCGCTTGACGCTGCTG	UNMARKED_PU1	0.737970826318565	6.40466599035423	7.04483311497759	3.17386024771228	-0.232433392474626	6.38628669499087	6.70702360947547	-0.133591512825565	0.115534636064485	0.280115534362227	0.728811129287066	-0.278236680320211	6.74320293655526	5.86838565079859	5.83664518350708	6.21804878152405	4.90954097905197
PBM_PU1_IRF8_v2_223	PU1_IDR_13773	GCCTAGCACGAAATGAGGAAGTCGATGACGTGCTAGGTCTTGATTCGCTTGACGCTGCTG	UNMARKED_PU1	0.849282447995505	7.2673844152749	7.85011605951888	3.18731138538597	-0.022270578093871	6.34315033459856	9.17385744257832	-0.0806220178830564	0.122844733060473	-0.256755395979318	0.981984586674848	-0.351315746305158	8.28374411299325	7.19410094260512	6.35427728363675	7.07360169023353	5.17157858488918
PBM_PU1_IRF8_v2_224	PU1_IDR_32993	GCCTAGCACGAAAAGAGGAAGTCAATTTGGTGCTAGGTCTTGATTCGCTTGACGCTGCTG	UNMARKED_PU1	-0.195823691935647	8.54035577180719	8.78388763464556	4.55068945410726	0.658702548714281	6.32638231871925	10.3043827553553	0.552040453339255	0.189507402132315	0.285333952999038	1.81594629149698	-0.274004116845782	9.00974528215151	8.93739681583398	7.93648442869713	7.20037387272723	5.77850499116497
PBM_PU1_IRF8_v2_225	PU1_IDR_14085	GCCTAGCACCAAAGGGGGAAGTGCCACACGTGCTAGGTCTTGATTCGCTTGACGCTGCTG	UNMARKED_PU1	-0.307786157442201	4.9358846827342	5.10347667300452	2.03353637372763	-1.21934344541775	5.78494897760137	4.69893576969593	-0.465336228691471	-0.540005929355279	-0.119247247300908	-0.0362945819784965	-0.336034824978959	5.04841440674415	3.99034990073881	4.11092724713046	5.05803653138764	3.86007192654662
PBM_PU1_IRF8_v2_226	PU1_IDR_22067	GCCTAGCACTAAAAGAGGAAGTCTCTTTTGTGCTAGGTCTTGATTCGCTTGACGCTGCTG	UNMARKED_PU1	0.526596137448701	8.22955192842849	8.46321463737102	3.87394329411453	-0.582153351371244	6.50441435705112	9.38057155305983	0.415682500409946	-0.682122849975527	-0.418190979747185	0.85869625552923	-0.788524780728973	8.89614399173876	8.28092940331965	7.44198618879458	7.51463290595048	5.43185798677336
PBM_PU1_IRF8_v2_227	PU1_IDR_36746	GCCTAGCACTATAAGAGGAACTGAAAGGAGTGCTAGGTCTTGATTCGCTTGACGCTGCTG	UNMARKED_PU1	2.55696463233222	3.64343734056601	4.19822407659372	1.66753145292532	0.483657526697975	4.39040486408657	3.28861770069217	1.73351915150714	1.30627098105566	1.30599705521839	1.55612738159819	0.716781427049023	4.0512407462377	3.97322411325599	3.97431105721696	4.1089483048002	4.43023068343786
PBM_PU1_IRF8_v2_228	PU1_IDR_21800	GCCTAGCACAAAAGAAGGAAGTGATAGCAGTGCTAGGTCTTGATTCGCTTGACGCTGCTG	UNMARKED_PU1	1.11792868455711	5.40865459569001	5.45264685450558	2.35015333786821	0.36604077190568	5.85322231986035	4.14189065675204	0.890995474998124	1.03708091162621	0.624536569319639	0.735048826260797	0.931104580356682	5.54847750122644	4.97275761302649	4.62665963379345	5.05564354115693	4.54202678547409
PBM_PU1_IRF8_v2_229	PU1_IDR_18546	GCCTAGCACGAAAACAGGAAGTGTTGGTGGTGCTAGGTCTTGATTCGCTTGACGCTGCTG	UNMARKED_PU1	-0.203528184022213	7.78376207123938	7.88514767006734	5.10549473541893	-0.0114429905547861	6.66389769604382	7.55160532218111	1.54003842990304	0.501691958613235	0.589606638686928	1.5491132568103	0.498022800156442	7.7103478555766	7.75079238401095	6.70218848011302	6.63502374816964	5.42607937823054
PBM_PU1_IRF8_v2_230	PU1_IDR_37423	GCCTAGCACGAAAAGAGGAAGTCAAATTCGTGCTAGGTCTTGATTCGCTTGACGCTGCTG	UNMARKED_PU1	0.724505579985165	8.30653997792509	8.58499484935962	4.19978226606857	-0.243253735622271	5.62095642101255	10.3999292417344	0.762701463074858	0.223097959984471	-0.34590235451505	1.16657669772773	-0.497416202007441	9.40493568506618	8.73859327478741	7.77438668215863	7.34283929531057	5.82963273905331
PBM_PU1_IRF8_v2_231	PU1_IDR_34019	GCCTAGCACGAAATGGGGAAGTGCTTCAAGTGCTAGGTCTTGATTCGCTTGACGCTGCTG	UNMARKED_PU1	-0.136261086427618	7.41084635921093	7.63948218990086	2.76905392345027	-1.16960742570867	6.59693042796653	6.32041951206643	1.06316722447938	0.351407576656447	0.927592386503632	0.910634914649182	0.419368103019141	7.97002792433663	7.69553606125637	6.80719206898379	6.71398376487735	5.4812852789
PBM_PU1_IRF8_v2_232	PU1_IDR_17370	GCCTAGCACAAAAAGAGGAAGTCAAACTAGTGCTAGGTCTTGATTCGCTTGACGCTGCTG	UNMARKED_PU1	1.88738421049243	8.48262639451042	8.82441408814864	4.13108053129317	0.802289133844067	5.84883157730625	10.5879306951715	1.22237195716685	0.65616407098202	0.693334132205552	1.58499912882336	0.0783961557787768	9.20015675334651	9.24108191361911	8.10585024983033	7.39482650339866	5.61970293219715
PBM_PU1_IRF8_v2_232	PU1_IDR_33118	GCCTAGCACAAAAAGAGGAAGTCAAACTAGTGCTAGGTCTTGATTCGCTTGACGCTGCTG	UNMARKED_PU1	1.88738421049243	8.48262639451042	8.82441408814864	4.13108053129317	0.802289133844067	5.84883157730625	10.5879306951715	1.22237195716685	0.65616407098202	0.693334132205552	1.58499912882336	0.0783961557787768	9.20015675334651	9.24108191361911	8.10585024983033	7.39482650339866	5.61970293219715
PBM_PU1_IRF8_v2_232	PU1_IDR_25474	GCCTAGCACAAAAAGAGGAAGTCAAACTAGTGCTAGGTCTTGATTCGCTTGACGCTGCTG	UNMARKED_PU1	1.88738421049243	8.48262639451042	8.82441408814864	4.13108053129317	0.802289133844067	5.84883157730625	10.5879306951715	1.22237195716685	0.65616407098202	0.693334132205552	1.58499912882336	0.0783961557787768	9.20015675334651	9.24108191361911	8.10585024983033	7.39482650339866	5.61970293219715
PBM_PU1_IRF8_v2_233	PU1_IDR_29258	GCCTAGCACGGAAAGAGGAAGTCAAATTGGTGCTAGGTCTTGATTCGCTTGACGCTGCTG	UNMARKED_PU1	-0.419899809322302	7.80287593965498	8.37994197192051	4.11055518892749	0.141955978515619	6.29510169442661	8.22753808899854	0.375550950565295	0.32206943954968	0.446995993919718	1.28213380299007	0.377663460943087	8.66395241590734	7.89506191116001	7.44783603817347	7.05842141650079	6.20596246375742
PBM_PU1_IRF8_v2_234	PU1_IDR_25611	GCCTAGCACAGGAAGGGGAAGTGCTGAGCGTGCTAGGTCTTGATTCGCTTGACGCTGCTG	UNMARKED_PU1	0.437516868512211	5.36494721833201	6.11131935368034	3.07517790800011	-0.759956527860341	6.39388695985632	5.03683306362562	-0.179700854041205	0.0122025712575741	0.633772979562743	0.0577995199363995	0.100289523387114	5.98625017015265	4.94227211117971	5.4406311217722	5.39293593576908	5.19030959240676
PBM_PU1_IRF8_v2_235	PU1_IDR_23084	GCCTAGCACAGAAAAAGGAAGTGATGTACGTGCTAGGTCTTGATTCGCTTGACGCTGCTG	UNMARKED_PU1	-0.470820993871275	6.23355126652482	6.12348701623025	3.14559837824161	-0.116018659148675	6.15159454569185	4.95381881378052	0.988304062164833	1.32667306363269	0.952850537927887	0.984861909658479	1.2830884166079	6.00494232225639	6.00097862625011	5.17594613806155	5.29174977471946	5.2880474234297
PBM_PU1_IRF8_v2_236	PU1_IDR_31806	GCCTAGCACAGAATGAGGAAGTGGCATTTGTGCTAGGTCTTGATTCGCTTGACGCTGCTG	UNMARKED_PU1	0.731941939849625	8.07694270980227	8.5351237644697	4.39787011354345	-1.15439911284142	6.44287391331017	8.36992374008411	1.43476862311053	0.838266916260498	0.589823153962043	1.25338296503291	0.433497402980545	8.44645805177143	8.35372018273351	7.26835895139819	7.23125394879782	5.81245756364448
PBM_PU1_IRF8_v2_237	PU1_IDR_37411	GCCTAGCACTGAATGAGGAAGTCTTACTAGTGCTAGGTCTTGATTCGCTTGACGCTGCTG	UNMARKED_PU1	-0.91889106907834	6.38503821399547	6.610848564934	2.57463860407108	-0.0841646641793759	6.2367684920884	5.09621048949842	-0.493042750816118	-0.172204873728163	-0.593650460596472	-0.0187852024606841	-0.520294943205158	5.96043639346684	5.31030405906907	5.27724083386482	5.20353051623225	4.92494497410669
PBM_PU1_IRF8_v2_238	PU1_IDR_10415	GCCTAGCACGAAAAGAGGAAGTGTAACCAGTGCTAGGTCTTGATTCGCTTGACGCTGCTG	UNMARKED_PU1	8.78372393332287	8.52205379199501	8.57082611656286	4.10135412039076	0.0812365515481138	6.18258253170019	9.32387326742886	5.68791608413015	1.991767103158	2.97093717978356	2.67024301095739	0.852184167433665	8.95036673947415	9.02414299853542	7.63124128065895	6.90725810024787	5.76949585441244
PBM_PU1_IRF8_v2_239	PU1_IDR_14542	GCCTAGCACAGAAAGAGGAAGTGAAGCTAGTGCTAGGTCTTGATTCGCTTGACGCTGCTG	UNMARKED_PU1	3.12747444298863	8.63714491670648	8.59310067565735	4.45850477157474	-0.260742392632969	5.94889135688222	9.58379982895206	4.42994187522199	2.51773752087092	2.79599379690392	2.45299404154517	0.852472215289555	8.65601809409019	8.64233348569938	7.4475277775302	6.86308976836323	5.25684608755949
PBM_PU1_IRF8_v2_240	PU1_IDR_24933	GCCTAGCACAAAATGAGGAACTGCTGTCTGTGCTAGGTCTTGATTCGCTTGACGCTGCTG	UNMARKED_PU1	0.271866670076022	6.90425665643531	7.06726061303588	2.57235460037278	-0.906347138427439	6.4115267962241	7.86922875118249	0.185656020546055	-0.32459189074019	0.0515658410420331	0.552583190715388	-0.243731717893775	7.28051972007287	6.66373927269236	6.22585230537093	6.28895794794475	5.39171381566324
PBM_PU1_IRF8_v2_241	PU1_IDR_4564	GCCTAGCACAAAATGAGGAAGTGAGATATGTGCTAGGTCTTGATTCGCTTGACGCTGCTG	UNMARKED_PU1	4.96817570880796	8.11483416711331	8.29717566191042	4.26431358256562	-0.281981638743136	6.1893982787244	9.99348655568659	4.88103924706621	4.68392564000217	4.50358127463662	4.21432129441368	4.64923474196577	8.97367201538737	8.84790525814748	7.79221944936312	6.99240398023656	5.99727827131366
PBM_PU1_IRF8_v2_242	PU1_IDR_31448	GCCTAGCACAGGATGAGGAAGTGCAGTCTGTGCTAGGTCTTGATTCGCTTGACGCTGCTG	UNMARKED_PU1	-0.458142027199999	5.96512627282735	6.02655705450847	3.27840645381237	-0.898546193108462	6.80990752932353	5.92022683468245	0.236508154620437	0.124085022108021	-0.000752541613750872	0.315641232918882	0.25169424903979	5.9606263818694	5.13289469222871	5.36613067918353	5.41489458021683	4.71355718766782
PBM_PU1_IRF8_v2_243	PU1_IDR_27357	GCCTAGCACAGAGAGAGGAAGTGCCACACGTGCTAGGTCTTGATTCGCTTGACGCTGCTG	UNMARKED_PU1	-2.44275033960957	3.90592218838586	4.60318835558547	2.34517462873986	-0.712751182783916	4.69891870364916	3.62569025874012	-0.0563143257470343	-0.261593921186836	0.20098688579487	0.176834187953586	-0.202610789007043	4.03091576020098	3.01937063279148	3.56733267643234	4.32345259983426	3.20544824829683
PBM_PU1_IRF8_v2_244	PU1_IDR_25868	GCCTAGCACTATTTAAGGAAGTGGCAGTCGTGCTAGGTCTTGATTCGCTTGACGCTGCTG	UNMARKED_PU1	0.0212908964625331	5.29903400037008	5.14896345274755	2.46614847375122	0.884829126055549	5.46580401031172	4.14030808105731	0.0906571078996223	0.0939460201701065	-0.152706951631608	0.35069576271932	0.0921939558186175	4.97854806597226	4.51734080996643	4.36258897353612	4.37838727531727	4.51714431837112
PBM_PU1_IRF8_v2_245	PU1_IDR_30015	GCCTAGCACGGAAAAAGGAAGTGAAAAAAGTGCTAGGTCTTGATTCGCTTGACGCTGCTG	UNMARKED_PU1	0.732062750266033	5.94585765845837	6.23705411095473	3.07286552222607	-0.00218461822162571	5.70859539533564	5.66111186377261	2.6062277090921	2.22982746042915	2.1499594494572	3.17056430901269	1.60246947893912	5.89238650983856	6.08703658426372	5.10552261958491	4.70030844192135	4.81669987948956
PBM_PU1_IRF8_v2_246	PU1_IDR_29431	GCCTAGCACAAAATGAGGAAGTGCTGGCAGTGCTAGGTCTTGATTCGCTTGACGCTGCTG	UNMARKED_PU1	0.39756587930669	8.14072338599711	8.4388435799632	4.04355041867812	-0.631180761963996	6.45272459821221	10.7914982780174	0.853480426823711	0.707595511756061	-0.0200970864501315	1.64231351049752	0.423001568024528	8.94256721288103	8.5253215391516	7.36905863892586	7.30872522820103	5.6762458999732
PBM_PU1_IRF8_v2_247	PU1_IDR_1621	GCCTAGCACAAAAAAGGGAAGTGATGTACGTGCTAGGTCTTGATTCGCTTGACGCTGCTG	ACTIVE_PU1_CEBPA	2.38620122272928	7.43007397711864	7.66135427486896	3.33583146548718	-0.0986020642686469	6.33020937709207	8.40495275824158	2.28984287175436	2.3786150694235	1.28322511475128	1.89024641582144	1.75373950475158	8.32909127641468	7.9576521523428	7.15743753490814	6.73256400462164	5.5751535443949
PBM_PU1_IRF8_v2_247	PU1_IDR_17354	GCCTAGCACAAAAAAGGGAAGTGATGTACGTGCTAGGTCTTGATTCGCTTGACGCTGCTG	UNMARKED_PU1	2.38620122272928	7.43007397711864	7.66135427486896	3.33583146548718	-0.0986020642686469	6.33020937709207	8.40495275824158	2.28984287175436	2.3786150694235	1.28322511475128	1.89024641582144	1.75373950475158	8.32909127641468	7.9576521523428	7.15743753490814	6.73256400462164	5.5751535443949
PBM_PU1_IRF8_v2_248	PU1_IDR_34844	GCCTAGCACAGGAAGAGGAAGTGAACTATGTGCTAGGTCTTGATTCGCTTGACGCTGCTG	UNMARKED_PU1	0.741681938536209	6.69701997438521	7.03259207098141	3.98684139927527	-0.849711764396217	6.56082464073859	5.5288539426164	0.912891352672788	0.475419066837828	0.755392213710158	1.24700178215973	0.841408230132334	7.02165925271171	6.03634537796772	6.19705529775242	6.25173865906871	4.93795286518598
PBM_PU1_IRF8_v2_249	PU1_IDR_28298	GCCTAGCACGAAAAAGGGAAGTGAGTTGTGTGCTAGGTCTTGATTCGCTTGACGCTGCTG	UNMARKED_PU1	3.13483828915514	7.62632221539071	7.36669797662054	3.61527508551082	0.234691173909678	6.58014867135777	7.69603262109452	4.10835653872669	4.10243199595058	2.80389203189761	3.98943310050692	4.58524958857914	8.15949672219454	7.69869314999948	7.08039251054238	6.08423737069665	5.49781752226641
PBM_PU1_IRF8_v2_250	PU1_IDR_25052	GCCTAGCACAAATTGGGGAAGTGAGCCTGGTGCTAGGTCTTGATTCGCTTGACGCTGCTG	UNMARKED_PU1	1.54391044507513	6.32780034023049	6.62458994473936	3.10138645249727	-0.75270968868801	6.50099024622094	6.66411673582328	1.21366765536507	0.875210928357463	0.507553645732167	0.801488545025651	1.02937601052491	6.86283624503026	6.37878014428939	5.86583798344882	5.70853870290456	5.23635969928632
PBM_PU1_IRF8_v2_251	PU1_IDR_34962	GCCTAGCACGGACTAAGGAAGTGATAGAAGTGCTAGGTCTTGATTCGCTTGACGCTGCTG	UNMARKED_PU1	1.36142008374859	2.85245376743069	2.48789552750511	2.00806259682717	-0.0321082691958027	2.33981664232082	1.50950393143107	1.22595000458056	0.585992856625808	1.37749062502923	0.731909352575199	0.604780902830135	1.95514147188984	2.09482618935945	2.07556063313628	2.54948610684819	2.5656877163194
PBM_PU1_IRF8_v2_252	PU1_IDR_18853	GCCTAGCACAGAAACAGGAAGTCCCAAACGTGCTAGGTCTTGATTCGCTTGACGCTGCTG	UNMARKED_PU1	-0.127623485608856	7.10298370887672	7.48887672814919	4.81493913144768	-0.456909148335857	6.4914377548574	6.9977277768582	0.424317626116072	0.17326465180275	-0.233505397403265	0.970270119625641	0.0993721351968825	7.61682999875602	6.99547562301933	6.39990228730268	6.69562169662571	5.51359625588349
PBM_PU1_IRF8_v2_253	PU1_IDR_37803	GCCTAGCACGAAATAGGGAAGTGAGACAGGTGCTAGGTCTTGATTCGCTTGACGCTGCTG	UNMARKED_PU1	4.35162174997438	6.59010530110472	7.03620566690412	2.4765495310087	-0.538747347705233	6.71629362840955	7.0671692498697	2.87880291123642	2.62853923359475	2.02518840175353	1.64180133820204	1.67700413118917	7.29833870079449	6.92409320510639	6.1623955941926	6.09731176668822	5.41168348070926
PBM_PU1_IRF8_v2_254	PU1_IDR_32928	GCCTAGCACCAAAACAGGAAGTGGCTCTTGTGCTAGGTCTTGATTCGCTTGACGCTGCTG	UNMARKED_PU1	0.00350906387542145	7.76854248681188	7.92583217484333	5.6715986918133	-0.612036789093561	6.89135985223644	9.08050306772538	2.15821022883097	0.0993166607055283	0.739334185385584	1.30701248045491	0.0131005494707986	8.28093854354658	7.88733806180417	6.76240059873489	7.05220905853319	5.52434010734262
PBM_PU1_IRF8_v2_255	PU1_IDR_30346	GCCTAGCACGAAAACAGGAAGTGGGCATTGTGCTAGGTCTTGATTCGCTTGACGCTGCTG	UNMARKED_PU1	2.94156567025535	7.54103475354772	7.94783331843672	5.65470227499549	-0.996264178371957	6.3726344644047	9.0602498527935	3.47720471706148	1.29442768649787	1.57460350248578	1.57954832156433	0.649172163701826	8.21566200104432	8.50022883752811	7.1746215182713	7.11721833641026	6.10008077979476
PBM_PU1_IRF8_v2_256	PU1_IDR_14240	GCCTAGCACTAAAAGAGGAAGTAGGAATAGTGCTAGGTCTTGATTCGCTTGACGCTGCTG	UNMARKED_PU1	4.06334537170747	8.35695150724816	8.45619828421609	4.10417937213022	0.516639126781446	6.0541099962186	9.9434583792049	3.14182502747084	1.00826937294425	1.86329480908014	1.71780087115422	0.0964450436343675	9.654881484555	9.07816228996294	8.11904080953427	7.09151939878373	5.86179741560154
PBM_PU1_IRF8_v2_257	PU1_IDR_13553	GCCTAGCACTAAAAGAGGAAGTGAAGAAAGTGCTAGGTCTTGATTCGCTTGACGCTGCTG	UNMARKED_PU1	3.36480234874164	8.27139541354942	8.63738534219138	4.76146224546781	0.489024401961125	5.95402244534459	10.2323028383348	3.36174777610671	2.83935161100959	2.27261716175728	2.23226718494605	2.1451234318221	9.22954975101832	8.87544478743355	7.80078647096162	7.12438089331242	5.90276161728705
PBM_PU1_IRF8_v2_258	PU1_IDR_13080	GCCTAGCACGAAAAGGGGAAGTGGGCTCAGTGCTAGGTCTTGATTCGCTTGACGCTGCTG	UNMARKED_PU1	2.34259248313822	7.69626959458691	8.22333671424931	4.2973632881243	-0.533850901776391	6.42019904982033	9.42114870378378	1.71687033193926	1.38701736836245	1.11948867148981	1.42594815736803	0.822443911072128	8.86887664665086	8.15802760478041	7.10029671137002	6.88919797761678	6.17461811494622
PBM_PU1_IRF8_v2_259	PU1_IDR_32879	GCCTAGCACAAGAAGAGGAAGTGAGTGCTGTGCTAGGTCTTGATTCGCTTGACGCTGCTG	UNMARKED_PU1	-0.186201808590634	7.08599117636597	7.33876368831714	4.30030582366519	-0.277317403187397	6.24654242636318	6.52293886639607	2.72768969722759	4.18217617439532	2.12658977610527	2.38531479172601	3.22473847438	7.32903658110503	6.47434229961523	5.90869569808409	5.88269281847815	5.29494574061694
PBM_PU1_IRF8_v2_260	PU1_IDR_29171	GCCTAGCACGGAAAGAGGAAGTCAAACTAGTGCTAGGTCTTGATTCGCTTGACGCTGCTG	UNMARKED_PU1	2.04017354375566	7.68173194239027	8.25569939688616	4.45065510739414	-0.204532299714898	6.51053079506538	8.8169946796101	0.881457905091784	0.50979676984636	0.431861436134809	1.22603272263922	0.0911571948604662	8.28851080944431	7.72795841821247	7.40622594017764	7.04744573084337	5.13528521404796
PBM_PU1_IRF8_v2_261	PU1_IDR_24054	GCCTAGCACGAAAAGGGGAACTGCCTTGGGTGCTAGGTCTTGATTCGCTTGACGCTGCTG	UNMARKED_PU1	1.24820216974862	6.45999742517069	6.77131328745433	1.85560486758002	0.267740257951898	6.46383793297565	6.6583033501346	0.0594558674372818	-0.191516320813166	0.186429984670461	0.728518848332789	-0.0975389889693562	7.12244149716756	6.32657206300698	6.40073181428383	6.39419383916644	5.16845644477768
PBM_PU1_IRF8_v2_262	PU1_IDR_26741	GCCTAGCACGGAAAGGGGAAGTGGGTTAAGTGCTAGGTCTTGATTCGCTTGACGCTGCTG	UNMARKED_PU1	1.88715258873051	7.24527820092142	7.51833944023667	3.8324485258088	-0.605115912886437	6.5022599259528	7.55355364986334	2.94210121557825	2.7041764276767	1.8153926003618	1.96086848669807	2.50707730685183	7.727331644949	7.65345420273861	7.22985631672668	6.55730030594073	6.010378734205
PBM_PU1_IRF8_v2_263	PU1_IDR_34314	GCCTAGCACAAAAAAAGGAAGTGCCACTAGTGCTAGGTCTTGATTCGCTTGACGCTGCTG	UNMARKED_PU1	-0.181465950560736	6.37964141707039	6.52781433756791	2.97114897038267	-0.206665064703598	6.61583057555068	6.30124705195954	0.0737084602626946	0.478478088294261	-0.764948580271116	0.612451231820869	-0.13320663423705	6.80180401888104	6.53487477560683	5.45554875428401	5.62448345186048	4.97277547762516
PBM_PU1_IRF8_v2_264	PU1_IDR_31184	GCCTAGCACTCAGTGAGGAAGTGAGATAAGTGCTAGGTCTTGATTCGCTTGACGCTGCTG	UNMARKED_PU1	0.805800170819092	3.62235740303966	3.74480409050651	2.21056555468167	-0.695213651461104	3.53460499706065	2.58835200983851	3.62615186758606	4.9373620693353	3.19446889888593	2.62039505632445	3.63905148043946	3.62086319508236	3.62072978636086	3.65569289128696	3.79602612121911	4.10756152809302
PBM_PU1_IRF8_v2_265	PU1_IDR_23153	GCCTAGCACAAAAACAGGAAGTGAACCAGGTGCTAGGTCTTGATTCGCTTGACGCTGCTG	UNMARKED_PU1	2.92799834547958	7.91493660503887	8.1710008804286	5.12195169175641	-0.119121490116681	6.18520345341192	10.0793682688838	2.37241401430424	1.01473874122781	1.29512129095163	1.76585039012753	0.384260486886133	9.06642599364794	8.9875530512386	7.57366556818778	7.14241884446411	5.9516242395246
PBM_PU1_IRF8_v2_266	PU1_IDR_25960	GCCTAGCACGAAATAAGGAAGTGCTCAGAGTGCTAGGTCTTGATTCGCTTGACGCTGCTG	UNMARKED_PU1	0.233853773410907	6.3101436384521	6.4502945354083	2.4195126075112	-0.644210691693347	6.80510070461417	6.19197115153319	0.314567568757115	0.876233544071926	0.668958568865002	1.00137232748066	0.558441128917869	7.55321545322958	6.36953811221399	6.36078951287276	5.96774901749981	5.42108712797809
PBM_PU1_IRF8_v2_267	PU1_IDR_29296	GCCTAGCACGAAGGGAGGAAGTGAAACTTGTGCTAGGTCTTGATTCGCTTGACGCTGCTG	UNMARKED_PU1	50.8438290064026	3.67018009746268	6.28395769510563	3.14212211799366	5.46176573679733	5.38942328005139	2.78598165335809	7.60870934682599	4.91135671666371	5.98616539425585	4.93383164521242	3.78667956517685	6.54628070202982	4.74134422589247	4.81303006685999	3.79092750746803	4.31699370083638
PBM_PU1_IRF8_v2_268	PU1_IDR_32725	GCCTAGCACAAAAGCAGGAAGTGCCACGTGTGCTAGGTCTTGATTCGCTTGACGCTGCTG	UNMARKED_PU1	-0.985588199712907	4.72676222252915	5.20440197648757	3.88035253157148	-0.474120155487972	6.43658112013562	4.47453313251822	-0.688694645978332	-0.283948884672852	-1.06371319896664	0.110136989992634	-0.404072510624471	5.56304457563721	5.15294133540947	4.80060011263845	5.42678894547202	4.7845959345815
PBM_PU1_IRF8_v2_269	PU1_IDR_33902	GCCTAGCACCAAAGGGGGAAGTGCAACACGTGCTAGGTCTTGATTCGCTTGACGCTGCTG	UNMARKED_PU1	0.215056929220006	5.06559063985454	4.82531493223309	2.11627822491855	-0.588387710307334	5.4017463843166	4.14831151483396	-0.0293854408987652	0.219621939709334	-0.482797266711952	0.375181327295736	0.0127642524923998	4.68382097097249	4.02001862840779	3.94881618439433	4.49468180528194	4.13347559510343
PBM_PU1_IRF8_v2_270	PU1_IDR_37143	GCCTAGCACGGAATAAGGAAGTGGCCAGTGTGCTAGGTCTTGATTCGCTTGACGCTGCTG	UNMARKED_PU1	-1.29528934097409	5.59069515468879	6.01441799962211	2.53577663194664	-0.818400655504089	6.67784696756649	5.75573003355048	-0.111740211728934	0.390947548976801	-0.0462879012023148	0.410934558784155	0.119477814046461	6.16251327895668	5.61856612827095	5.27420947632518	5.47887170222763	5.31914850396246
PBM_PU1_IRF8_v2_271	PU1_IDR_32334	GCCTAGCACCTGAGGAGGAAGTGTGCTTGGTGCTAGGTCTTGATTCGCTTGACGCTGCTG	UNMARKED_PU1	0.509715876686265	3.97806255167968	4.12489442941212	2.50202865661417	-0.815150701083018	4.32408028672534	2.70629573735509	1.18226797565751	0.887121873203275	1.54514465536592	0.38299521647991	1.3596009172069	4.10606682560808	3.80418986492158	3.97880951914102	4.3460967257413	3.89048937292882
PBM_PU1_IRF8_v2_272	PU1_IDR_25798	GCCTAGCACGAAAACAGGAACTGCAAATAGTGCTAGGTCTTGATTCGCTTGACGCTGCTG	UNMARKED_PU1	0.60073465779214	5.99577597315163	5.94291479695396	2.73748047184396	-0.211583104203282	6.39034053316611	5.51906834511813	0.244358311064267	0.242651968148754	-0.045434583543123	0.365313230107904	-0.229711194395218	6.14892176584177	5.3067050025317	5.24122039258449	5.31876632858068	4.8618243457726
PBM_PU1_IRF8_v2_273	PU1_IDR_30122	GCCTAGCACGAAAAGGGGAAGTGTGTGTTGTGCTAGGTCTTGATTCGCTTGACGCTGCTG	UNMARKED_PU1	2.90494175749246	7.89435990569335	8.28334391677909	3.35535680618983	-0.756866317927689	6.55450824798418	7.26882326516144	5.08445087584088	6.64167151727128	4.10167571565253	5.09475628037662	5.07902980756678	8.26338954162732	7.94104310450256	6.9533884472509	6.95086829317756	6.22770639576802
PBM_PU1_IRF8_v2_274	PU1_IDR_33085	GCCTAGCACAGAAAGGGGAAGTCCAGACTGTGCTAGGTCTTGATTCGCTTGACGCTGCTG	UNMARKED_PU1	1.56067559833611	7.42468877529375	7.30622418295462	3.14010503255523	-0.568305939440746	6.55354770870508	7.58440708197372	-0.097789293584508	-0.216960661518959	-0.278609849148091	0.989076336042964	-0.407353578821926	7.58606965543273	6.87770302013975	6.25291755133473	6.81527130417083	5.08273449136503
PBM_PU1_IRF8_v2_275	PU1_IDR_28608	GCCTAGCACCAAATAAGGAAGTGGGTGTTGTGCTAGGTCTTGATTCGCTTGACGCTGCTG	UNMARKED_PU1	1.05822937696822	6.03848464320443	6.27303240351513	3.37305107890058	-0.895371113583105	6.34614454004623	5.70903062234784	4.02393048155745	5.44681667440033	3.18615351682305	3.88442164502512	3.94128583613271	6.6334981644361	6.74592411333181	5.98384313413659	5.58330873279607	5.28310170466741
PBM_PU1_IRF8_v2_276	PU1_IDR_7287	GCCTAGCACGAAAAGAGGAAGTGAAGTTAGTGCTAGGTCTTGATTCGCTTGACGCTGCTG	UNMARKED_PU1	2.60621227176005	8.27512178305389	8.75993402896752	4.41807103619078	3.49756271216536	6.01412668847048	11.5221113513121	2.77126548254967	2.8397662008264	2.54973010067289	2.40945600085308	2.33060638675401	9.19314020210214	9.18162792418151	8.19937171122394	7.15955119034231	5.83740517407221
PBM_PU1_IRF8_v2_277	PU1_IDR_26837	GCCTAGCACGAAAAGAGGAAGTCATACTGGTGCTAGGTCTTGATTCGCTTGACGCTGCTG	UNMARKED_PU1	0.436273446876365	8.34981006035566	8.5933795214774	4.19421181910925	-0.492094592885076	6.40372002870772	8.58439982913347	1.00806098381077	0.296654825072857	0.796821405634705	1.39351580370219	0.111393575193255	8.7749485625421	8.88411028553587	7.81280557043408	7.00127197479866	5.88667906822797
PBM_PU1_IRF8_v2_278	PU1_IDR_9839	GCCTAGCACAAAAAAAGGAAGTGGGAGCTGTGCTAGGTCTTGATTCGCTTGACGCTGCTG	UNMARKED_PU1	-0.144595217414203	6.01840030964087	6.27274228607635	2.98930311683707	0.0403566723568595	6.78615779655672	5.50231310158384	1.48169892505352	2.0106974982496	1.41070728313803	1.06179732212153	2.22201533658248	6.9950213941585	6.58591759492997	5.60587334942749	5.40271712169936	5.24886449811792
PBM_PU1_IRF8_v2_279	PU1_IDR_22337	GCCTAGCACGAAAAGAGGAAGTCCGGTGAGTGCTAGGTCTTGATTCGCTTGACGCTGCTG	UNMARKED_PU1	0.343601638082167	8.09484496228628	8.57225616219073	4.04086429477117	-0.706292212987827	5.85039190513759	8.48339370029179	0.732290315010641	0.445885680859803	0.595313579434322	1.60798923320839	0.409715986071106	9.1120150660208	8.9890423052472	7.98982664911762	7.06660643302845	5.91867219716831
PBM_PU1_IRF8_v2_280	PU1_IDR_30166	GCCTAGCACAGAATGAGGAAGTGGAAGCAGTGCTAGGTCTTGATTCGCTTGACGCTGCTG	UNMARKED_PU1	0.062729406113001	7.54825310286395	7.95451621791478	3.79731665521852	-0.274065121031844	6.58979179245222	8.96483388002772	3.9633244252315	4.30643826732699	2.71974307441664	2.26594006543969	2.70963420684076	8.08570608509056	7.48100187547384	6.87773117394788	7.19231525672952	5.47829518443802
PBM_PU1_IRF8_v2_281	PU1_IDR_26081	GCCTAGCACAAAATGAGGAAGTGCTTCTAGTGCTAGGTCTTGATTCGCTTGACGCTGCTG	UNMARKED_PU1	2.51522255550335	8.36757377188307	8.72623931922417	3.91831452257567	-0.712751182783916	6.55628455543781	10.1274917860374	1.84828727590369	0.551759497718627	1.33646998644201	1.79035161548383	-0.215924811505349	8.87551056678076	8.52303164133464	7.93361798848905	7.42583286991036	5.48501975178226
PBM_PU1_IRF8_v2_282	PU1_IDR_30069	GCCTAGCACTAAAAGAGGAAGTGCATTCAGTGCTAGGTCTTGATTCGCTTGACGCTGCTG	UNMARKED_PU1	2.51366884910781	8.4996433380758	8.92626177906019	4.65943733805797	-0.140060445826384	6.05842133133902	9.28571929665811	1.35663527640265	0.503909533090107	0.869268662359466	1.54291585284941	0.0960243927436388	9.35899843648723	8.70033479870537	7.72007430369093	7.19251302175206	6.04869836139529
PBM_PU1_IRF8_v2_283	PU1_IDR_17160	GCCTAGCACAGAAAAAGGAAGTGAGCAAAGTGCTAGGTCTTGATTCGCTTGACGCTGCTG	UNMARKED_PU1	2.69177891302738	5.52765386104096	5.48290101979011	2.64214086235195	-0.352860778667208	6.08950334374874	4.8641417203653	0.99093926630742	1.27957783311835	0.900724336621375	0.786161234873843	0.943835031415889	5.96490365236908	6.15454959208254	5.58226015684991	5.40015411492325	5.04140919357589
PBM_PU1_IRF8_v2_284	PU1_IDR_21762	GCCTAGCACAAATTAGGGAAGTGTAACCAGTGCTAGGTCTTGATTCGCTTGACGCTGCTG	UNMARKED_PU1	2.57593311795859	6.05975981555482	6.26356194597474	2.17039416327914	-0.0128349071258932	6.44385908973411	4.8650698837511	2.23875052473004	0.549743304133196	0.560807433524224	1.0087910281532	0.513787576928697	6.30036774740375	5.78080004336166	5.33531876222271	5.40787467941831	5.46493020509171
PBM_PU1_IRF8_v2_285	PU1_IDR_14659	GCCTAGCACCAAAAGAGGAAGTGAGAAGCGTGCTAGGTCTTGATTCGCTTGACGCTGCTG	UNMARKED_PU1	3.15380212374215	8.30506942591912	8.75078698648608	4.02080833136792	-0.495884450700483	6.23467699691183	10.2819433186555	4.54496583564707	2.70450274522567	2.68365043605558	2.09773332514004	1.3958121770115	9.08744490186261	8.77745481750892	7.7826211285801	7.70983708447347	5.80515466424622
PBM_PU1_IRF8_v2_286	PU1_IDR_25732	GCCTAGCACAAAAAAGGGAAGTGATTTAAGTGCTAGGTCTTGATTCGCTTGACGCTGCTG	UNMARKED_PU1	1.80007127052338	8.58671272064867	8.31798596391969	3.9528767972879	0.453061026584241	6.59839805397724	8.43163259397465	1.49734557501025	1.14405519870701	0.810670858460079	1.07449867318155	0.78515327357171	8.18496451177396	8.17624144273271	6.76748410322905	6.16864394004177	5.75812812102309
PBM_PU1_IRF8_v2_287	PU1_IDR_20782	GCCTAGCACGCAAAGAGGAAGTGGGGTTGGTGCTAGGTCTTGATTCGCTTGACGCTGCTG	UNMARKED_PU1	0.893099643196151	6.71147310430705	7.06866203314018	3.90203276570695	-0.586555272360278	6.48104246685963	7.27507923450427	1.65131577141204	1.05934744380906	1.48129810494788	1.37867968652588	1.82080513089608	6.98734836876147	6.63186192136727	6.21242774643536	6.25209261353315	5.55655531974106
PBM_PU1_IRF8_v2_288	PU1_IDR_30197	GCCTAGCACTAAATGGGGAAGTGCTTGACGTGCTAGGTCTTGATTCGCTTGACGCTGCTG	UNMARKED_PU1	1.15488401995052	6.87100219710498	7.13440776702221	2.8083168881595	-0.652128559955516	6.28269025186073	6.48827196901157	0.755359883835774	0.189751232125055	-0.172738372042955	0.675549731817043	0.858605470098171	7.14487659042213	7.02177950001199	6.40334040995069	6.54770217879251	5.08451114713949
PBM_PU1_IRF8_v2_289	PU1_IDR_26452	GCCTAGCACGAAATGAGGAACTGCTCCTAGTGCTAGGTCTTGATTCGCTTGACGCTGCTG	UNMARKED_PU1	0.681440382298397	6.58085448458407	6.53302579659024	1.99602786766177	-0.801767653526465	6.85463406180535	7.02197925451133	0.433791777147409	-0.264146850146276	-0.297523898464016	0.41199861874928	-0.29357158591151	6.63045812748349	5.62959422749848	5.53256780045741	6.14328390627175	4.78981527830681
PBM_PU1_IRF8_v2_290	PU1_IDR_5573	GCCTAGCACGAAATGGGGAAGTGGCCAGGGTGCTAGGTCTTGATTCGCTTGACGCTGCTG	UNMARKED_PU1	0.467530554634077	6.49338311478466	7.04008711373076	2.67639296684539	-0.71534998760597	6.74162434306426	7.77065681752054	0.912850005429061	0.530912417443544	0.425982019037384	0.715642479118405	0.588654414164852	7.87545935690033	7.10044623888826	6.60272945313592	6.36607088231401	5.94725380432579
PBM_PU1_IRF8_v2_291	PU1_IDR_22764	GCCTAGCACCAGATGAGGAAGTGATGCTTGTGCTAGGTCTTGATTCGCTTGACGCTGCTG	UNMARKED_PU1	-0.324048235264376	5.97059433570275	6.30040286283893	2.4465872424362	-0.689382603868495	6.78023040592109	5.75805909988129	1.53553355858994	0.823273050961355	0.747130151845798	1.23084685693537	1.14386912165139	6.57578586700838	5.84892889313133	5.54188249510005	5.9156323222826	5.3916886497202
PBM_PU1_IRF8_v2_292	PU1_IDR_26090	GCCTAGCACAGAAAGGGGAAGTGACTGCTGTGCTAGGTCTTGATTCGCTTGACGCTGCTG	UNMARKED_PU1	1.46846269193604	8.18188797984035	8.40188751802514	3.49846404056461	-0.932762542344591	6.29771108600918	9.11137908585255	1.47175271225848	1.05411634453123	0.889285772390375	1.24823780065458	0.521940486959092	8.1821926048918	8.2471121909931	7.26946336946249	7.05501156833261	5.31732329293025
PBM_PU1_IRF8_v2_293	PU1_IDR_17489	GCCTAGCACATTTAAGGGAAGTGGGCGTGGTGCTAGGTCTTGATTCGCTTGACGCTGCTG	UNMARKED_PU1	-0.445698263831309	3.42386878654072	3.7733182139447	1.77036852265238	-1.07272495806479	3.95890640227735	2.33180657894661	0.79237317920718	2.71212935184511	0.332612304083917	0.161812586899594	2.88847671073697	2.97694015603238	3.39701729765946	2.69843837465188	2.98803821282647	3.4540246177005
PBM_PU1_IRF8_v2_294	PU1_IDR_19542	GCCTAGCACAATTTGAGGAAGTGGGAAAGGTGCTAGGTCTTGATTCGCTTGACGCTGCTG	UNMARKED_PU1	0.429211515549289	6.6220934124409	6.75206402007306	3.16015786029888	-0.407047510790756	6.89197934413201	6.16969129846159	3.39185270790384	3.38872327350908	1.72791610097264	2.85133886862604	3.96588164143327	7.28483759219871	6.92359271632141	6.28417517478589	6.39383695323203	5.98670516364155
PBM_PU1_IRF8_v2_295	PU1_IDR_19711	GCCTAGCACAGAAAGAGGAACTCTGTCTCGTGCTAGGTCTTGATTCGCTTGACGCTGCTG	UNMARKED_PU1	0.766461007352575	6.00971566256712	6.63684715672685	2.29279312230808	-1.00854503763285	6.7305184852558	6.8739701085181	-0.239597153186769	-0.658666974435213	-0.128395622605336	0.164449035124144	-0.358678469498286	6.6318463245899	5.7434212161153	5.58938943317677	5.48039950141855	4.76851285644789
PBM_PU1_IRF8_v2_296	PU1_IDR_9919	GCCTAGCACTGAAAGGGGAAGTGGGTGCCGTGCTAGGTCTTGATTCGCTTGACGCTGCTG	UNMARKED_PU1	2.12261184167422	6.37283918243599	7.06370049481928	3.24012204501731	-0.712751182783916	6.64054408086482	6.25649469737396	2.70083601535254	4.53252720248414	1.55785658715242	1.70678466511144	3.50659774662283	7.06747081521529	6.69124688494046	6.67600160778265	6.5193459696554	5.78947522957038
PBM_PU1_IRF8_v2_297	PU1_IDR_37623	GCCTAGCACGCAAAGAGGAAGTGACTCAAGTGCTAGGTCTTGATTCGCTTGACGCTGCTG	UNMARKED_PU1	0.0102758676801635	6.80638026463147	7.12055368132494	3.68164990491852	-0.712751182783916	6.80689219910922	7.0543158680982	1.44505740706242	1.38175843885171	1.31682149745497	0.836401087641527	0.315320223228563	7.34553689439307	6.84169290058886	6.60877983747001	6.32581610000288	5.65795698853477
PBM_PU1_IRF8_v2_298	PU1_IDR_34707	GCCTAGCACTAAATGGGGAAGTCACATATGTGCTAGGTCTTGATTCGCTTGACGCTGCTG	UNMARKED_PU1	1.52149110649624	6.16534485840387	6.60563140887383	2.39788635969536	-0.808519017832894	6.59543862698991	6.42828239793684	-0.52268596936942	-0.330311133150325	-0.93051754907574	-0.068631257544427	-0.408919783209836	6.44709577368272	6.07883305700597	5.36883873376242	5.95823609684897	5.19672946370838
PBM_PU1_IRF8_v2_299	PU1_IDR_16672	GCCTAGCACGAAAAGAGGAAGTCAAACTTGTGCTAGGTCTTGATTCGCTTGACGCTGCTG	UNMARKED_PU1	0.958116733683978	8.22225649867615	8.70157487384323	4.12096357738522	-0.796703697459452	6.20726984825393	9.33552964400955	0.805728395027479	0.364763833955031	-0.0247212211419807	1.24471263755289	-0.307522158403185	9.47130248895096	8.65656378625624	7.36827942580748	7.42796625901842	5.98687318993764
PBM_PU1_IRF8_v2_300	PU1_IDR_22057	GCCTAGCACGGTTTGGGGAAGTGGTTAACGTGCTAGGTCTTGATTCGCTTGACGCTGCTG	UNMARKED_PU1	-0.56570383731643	5.38622041715432	5.31580753800533	2.27172558723938	-0.827412506247416	5.72101949830281	3.59445492038857	1.56626799180315	1.31822814178345	0.344386305718024	0.51686782362697	1.25279269388123	5.4556354243794	4.93633481336874	4.71121719998881	5.12251428373857	4.6905258985844
PBM_PU1_IRF8_v2_301	PU1_IDR_17189	GCCTAGCACATAAAAGGGAAGTGGGGCATGTGCTAGGTCTTGATTCGCTTGACGCTGCTG	UNMARKED_PU1	1.31783180789148	5.3821024129004	6.09454081472236	2.39609312330159	-0.566007922285505	6.43063183002247	4.5103683824653	1.25635167558807	1.86881596342828	0.312864146174106	0.916252516074396	1.51032529921675	6.14157940024045	5.57592203322214	4.95032510369599	5.13716098581201	4.94226978715879
PBM_PU1_IRF8_v2_302	PU1_IDR_36091	GCCTAGCACGGAAAGAGGAAGTGCAGTCCGTGCTAGGTCTTGATTCGCTTGACGCTGCTG	UNMARKED_PU1	1.1026991599079	8.01732143600386	8.42722851215745	4.42462040247882	-0.435915851161951	6.10671194878343	9.22463985995325	1.08378305800696	0.126655852470725	0.654206286473671	1.23395692898988	0.00230157220326402	9.47515132633599	8.40124716440397	8.19109994982834	7.83389654178216	5.58428028083196
PBM_PU1_IRF8_v2_303	PU1_IDR_25885	GCCTAGCACTGAAAGGGGAAGTCAGATAGGTGCTAGGTCTTGATTCGCTTGACGCTGCTG	UNMARKED_PU1	1.0452575989265	6.45052705899537	6.75917551847606	2.6768532866351	-0.432481614887434	6.5277681975319	5.8957993834996	0.162980444269301	0.886304041194147	0.46949874153655	0.625029026584717	0.0541269965360328	6.920399074787	6.21117742171494	6.00420562125314	5.91527221768108	5.11194913618325
PBM_PU1_IRF8_v2_304	PU1_IDR_23244	GCCTAGCACCAAAAGAGGAAGTCAATACAGTGCTAGGTCTTGATTCGCTTGACGCTGCTG	UNMARKED_PU1	2.36290015325233	7.84138482252028	8.37017242357605	3.79100716463551	0.46301122480594	6.38804180938069	9.48305492233969	0.820910805748513	0.701975525719173	0.65522892997732	1.28721338094687	0.260819070600659	8.43548227453752	8.00238177124013	7.88898036201286	7.04233501849327	5.49874274736381
PBM_PU1_IRF8_v2_305	PU1_IDR_18764	GCCTAGCACAGATTGGGGAAGTGACTCTAGTGCTAGGTCTTGATTCGCTTGACGCTGCTG	UNMARKED_PU1	0.330029828554632	5.49613828373736	6.26468771349701	2.67305165519707	-1.02830731468698	6.60409318159179	5.03234014531895	0.920473923602281	0.670520454052474	0.666555965949176	0.870386316801186	0.925434743827497	6.22459274437871	5.51692665172718	5.4760722325498	5.96269665086696	5.48006943072522
PBM_PU1_IRF8_v2_306	PU1_IDR_22373	GCCTAGCACGAGGAGAGGAAGTGGGTAATGTGCTAGGTCTTGATTCGCTTGACGCTGCTG	UNMARKED_PU1	0.503669654734518	3.74764828814425	4.05443994841326	3.10372390106692	-1.11861266206525	3.77409287682223	3.11487564906929	2.98326217315904	4.9558092224018	2.95416476319341	2.71633245661266	3.73972718255539	4.10237212473251	3.52485527530748	3.87451269298183	3.91109861331329	4.01227579394298
PBM_PU1_IRF8_v2_307	PU1_IDR_34740	GCCTAGCACCAAAAGAGGAACTGGATGGTGTGCTAGGTCTTGATTCGCTTGACGCTGCTG	UNMARKED_PU1	1.16313398095413	6.97895518775922	7.1523902623241	3.0987216756615	-0.485351348063592	6.44898619399286	7.38652883966563	1.85127980087432	0.716927317590698	0.761384512254685	1.3476853892499	0.935432563360733	7.46552185783901	6.74136940324314	6.29846072495893	6.67115789831761	5.82704573330043
PBM_PU1_IRF8_v2_308	PU1_IDR_33654	GCCTAGCACAGAGGAAGGAAGTGAGAGTAGTGCTAGGTCTTGATTCGCTTGACGCTGCTG	UNMARKED_PU1	3.26060220613549	2.40613899089798	2.55553332441392	2.55347415131372	-0.868147843765177	2.55525297578566	1.64440733587517	3.92449978294745	4.35610962887383	3.25395711358527	4.52020976323117	4.13161803602304	2.32961436492922	2.38896965995003	2.83762739832947	2.70670175074749	2.64781589938764
PBM_PU1_IRF8_v2_309	PU1_IDR_18090	GCCTAGCACGGAAACAGGAAGTGAGAGAGGTGCTAGGTCTTGATTCGCTTGACGCTGCTG	UNMARKED_PU1	3.76384870185563	6.84150317116445	7.18035975258563	5.38567719748771	-0.501043317035954	6.6349552369357	6.85133059411095	4.22168198786485	3.63737420833434	2.69194796062092	2.6328197062559	2.7964765651251	6.89733011125637	6.99734942673576	5.96270988217194	6.17807557008742	5.22714814239736
PBM_PU1_IRF8_v2_310	PU1_IDR_36475	GCCTAGCACAAAAAGGGGAAGTCAATTTTGTGCTAGGTCTTGATTCGCTTGACGCTGCTG	UNMARKED_PU1	1.09476691506139	8.55314181176757	8.58279631085965	3.56552884447723	-1.03236115980641	6.48015188978636	9.13802773465386	0.176631630583779	0.0684525813261976	-0.222594623893923	1.14760274721591	-0.361198125295676	8.62932290332749	8.71544410794049	7.54280834757206	6.91856373681387	5.75249122482243
PBM_PU1_IRF8_v2_311	PU1_IDR_23945	GCCTAGCACAAAAAGGGGAAGTCAAATTGGTGCTAGGTCTTGATTCGCTTGACGCTGCTG	UNMARKED_PU1	0.696257540340851	8.09211410601194	8.43175072304968	3.52059383922628	-0.262745327737964	6.63512537635671	9.86235721219539	0.321034300127124	0.308246228743452	0.0947147862168729	1.35077880346752	0.191107655555083	8.85369578891392	8.55447025160149	7.69350347082053	6.77157415650799	6.22376068253723
PBM_PU1_IRF8_v2_312	PU1_IDR_26042	GCCTAGCACAGAATGGGGAAGTGAATCTGGTGCTAGGTCTTGATTCGCTTGACGCTGCTG	UNMARKED_PU1	5.30334713261746	6.9458054855649	7.43441117551152	2.83696752584849	-0.532884424930397	6.40568725293566	7.15372135348274	4.81150035581854	2.88940335953356	2.98188834492031	3.22854165857017	2.43802776054129	7.42275256967213	6.71779227250806	6.63715051907937	6.17178432876067	5.69223668561379
PBM_PU1_IRF8_v2_313	PU1_IDR_4255	GCCTAGCACGAAGAGAGGAAGTGAAATTGGTGCTAGGTCTTGATTCGCTTGACGCTGCTG	POISED_PU1	2.04615099339168	5.29426543395915	5.28357673827043	3.11025653018797	4.80180532485253	5.00551893296442	3.66304737413998	3.45681633305651	3.90307179766789	2.56465716109241	2.09603818223329	2.85253717277391	4.41431449826616	4.35349860133904	4.11150059732528	4.1865602707529	4.57592941440498
PBM_PU1_IRF8_v2_313	PU1_IDR_23686	GCCTAGCACGAAGAGAGGAAGTGAAATTGGTGCTAGGTCTTGATTCGCTTGACGCTGCTG	UNMARKED_PU1	2.04615099339168	5.29426543395915	5.28357673827043	3.11025653018797	4.80180532485253	5.00551893296442	3.66304737413998	3.45681633305651	3.90307179766789	2.56465716109241	2.09603818223329	2.85253717277391	4.41431449826616	4.35349860133904	4.11150059732528	4.1865602707529	4.57592941440498
PBM_PU1_IRF8_v2_314	PU1_IDR_20674	GCCTAGCACGAAAAAGGGAAGTGACATCAGTGCTAGGTCTTGATTCGCTTGACGCTGCTG	UNMARKED_PU1	1.50785132536448	6.8188816203998	7.59896672368995	2.98496986538124	-0.169720769281768	6.57483194134153	8.15214040543048	0.973062254909737	1.02736787708903	0.78218231693007	0.966491849546303	0.452894537215665	7.90669900341214	7.74163823194349	6.75872506428495	6.71481667558611	5.41503548403968
PBM_PU1_IRF8_v2_315	PU1_IDR_17196	GCCTAGCACAGAAAAGGGAAGTGGGGAAGGTGCTAGGTCTTGATTCGCTTGACGCTGCTG	UNMARKED_PU1	0.659777701335657	6.34303637111626	6.40481709218783	2.4995479621608	-0.597569671882789	6.5887105596742	7.0783949038698	2.21543616364754	3.43301715097567	1.61073505848445	1.80651306987983	2.92601044138468	7.23440177354184	6.38848545133897	6.81721114393221	6.3973201609548	5.11694280617022
PBM_PU1_IRF8_v2_316	PU1_IDR_29679	GCCTAGCACCCAAAGAGGAAGTCACAGTCGTGCTAGGTCTTGATTCGCTTGACGCTGCTG	UNMARKED_PU1	0.556976469080675	6.07112533886557	6.54855231979339	2.93273453565586	-0.60981424996108	6.46727336814424	6.50579616128819	0.0687656261495798	0.434975134730071	0.728948148891943	0.451057367288444	0.181481064488128	6.51332374099223	5.68550407791723	5.64445467710159	5.48919402077622	5.1995135311
PBM_PU1_IRF8_v2_317	PU1_IDR_16090	GCCTAGCACAAAAAGAGGAAGTCAAATTAGTGCTAGGTCTTGATTCGCTTGACGCTGCTG	UNMARKED_PU1	1.0012053273641	8.56619262579204	8.94283528704231	4.12678082828273	0.437266601916396	6.0512782757792	12.0349414552549	0.765878146382425	0.492220907120874	0.403284358023088	1.62083664707847	0.218685554705407	9.75846631655912	9.38812733525298	8.39288782126329	7.5751820525695	5.42235076268272
PBM_PU1_IRF8_v2_318	PU1_IDR_25836	GCCTAGCACTGAAAGAGGAAGTCCCTTCTGTGCTAGGTCTTGATTCGCTTGACGCTGCTG	UNMARKED_PU1	1.56769621515	7.20643397594032	8.021871579427	3.27171539362101	-1.4211626732709	6.73113511003412	9.674958505053	0.783373726258694	-0.325017618791445	-0.0157381152647837	0.876511124781464	-0.641018052946336	8.22135109664802	7.46212497674782	6.89135746828482	7.12343425116754	5.23509123897132
PBM_PU1_IRF8_v2_319	PU1_IDR_27058	GCCTAGCACAAGATGAGGAAGTGCCCTCTGTGCTAGGTCTTGATTCGCTTGACGCTGCTG	UNMARKED_PU1	0.155885625928186	6.0167912484654	6.70671863815917	2.74578749381825	-0.448515739496577	6.52421432966462	5.69180674629596	-0.0735621014676961	-0.646231725849092	0.758581503804307	0.228257109766892	-0.460585150312765	6.24252320510443	4.85348541774458	5.15982856445565	5.54167147672226	4.9617689964041
PBM_PU1_IRF8_v2_320	PU1_IDR_19779	GCCTAGCACTGAAAAGGGAAGTGAGGAAGGTGCTAGGTCTTGATTCGCTTGACGCTGCTG	UNMARKED_PU1	-1.37006344749741	5.34340750214285	5.95226463212701	2.69416408844742	0.0999516601387622	6.50040530488953	5.00637052084689	1.80149161535568	3.83186900655455	1.49098424795523	2.04940922127683	2.81499764609287	5.87467462261067	5.83860247018934	5.12920308744528	5.28255254731634	5.45711219910076
PBM_PU1_IRF8_v2_321	PU1_IDR_28100	GCCTAGCACAAAATAGGGAAGTGCCTTTTGTGCTAGGTCTTGATTCGCTTGACGCTGCTG	UNMARKED_PU1	1.10577607784808	7.65291596602843	7.86821146706577	2.96437457298089	-1.01755959108114	6.34053959162302	7.33003432363237	0.482607447486008	-0.111050155295656	-0.346072400555933	0.941030456465189	-0.476577661237536	8.28892796147482	8.3556360519219	7.07429223024681	6.38636983236454	5.4916229628844
PBM_PU1_IRF8_v2_322	PU1_IDR_7137	GCCTAGCACAAAAAGAGGAACTCCTCCCTGTGCTAGGTCTTGATTCGCTTGACGCTGCTG	POISED_PU1	0.137158539692269	7.4943983904259	7.7901233022399	2.95592457202461	-0.316416843767279	6.71935557111703	7.87880087415273	0.0885939770946384	-0.281370105665805	-0.101060889272477	0.822136406706973	-0.490288595594821	7.86130311445835	6.99743612976638	6.61175472279571	6.45982244571196	5.15895082646926
PBM_PU1_IRF8_v2_322	PU1_IDR_20353	GCCTAGCACAAAAAGAGGAACTCCTCCCTGTGCTAGGTCTTGATTCGCTTGACGCTGCTG	UNMARKED_PU1	0.137158539692269	7.4943983904259	7.7901233022399	2.95592457202461	-0.316416843767279	6.71935557111703	7.87880087415273	0.0885939770946384	-0.281370105665805	-0.101060889272477	0.822136406706973	-0.490288595594821	7.86130311445835	6.99743612976638	6.61175472279571	6.45982244571196	5.15895082646926
PBM_PU1_IRF8_v2_323	PU1_IDR_10859	GCCTAGCACTAAATGAGGAAGTGAGCTAGGTGCTAGGTCTTGATTCGCTTGACGCTGCTG	UNMARKED_PU1	2.6040483893713	7.57614223006428	8.06162596925752	3.76506897213316	-0.341521454538561	6.61431792631108	8.74252157303156	2.8089823650891	2.08077831250709	1.91411621318118	1.91124736612333	1.81777380002311	8.45180376001115	8.15683234935356	7.52776862808643	6.98636866900019	5.17207708877047
PBM_PU1_IRF8_v2_324	PU1_IDR_19096	GCCTAGCACTAAAAGAGGAAGTCAGTGGGGTGCTAGGTCTTGATTCGCTTGACGCTGCTG	UNMARKED_PU1	2.66944295558271	7.67342572680889	7.89294285604416	3.60884561555474	0.0493582311447501	6.2240755901348	8.56597019713136	2.2652967438071	3.25845855570807	1.91314416603247	2.02096632111603	2.57368686325199	8.54260490965986	8.48850605010869	7.44360563560607	6.8135228616445	6.24231469269543
PBM_PU1_IRF8_v2_325	PU1_IDR_23483	GCCTAGCACAAAAACAGGAACTGTCTTTCGTGCTAGGTCTTGATTCGCTTGACGCTGCTG	UNMARKED_PU1	-0.202096211464105	6.51213402188072	6.70210464970337	2.63903384142481	-0.774860647782548	6.41788051291887	6.08520781970586	0.0692322567576525	-0.318177511519759	-0.358271962135984	0.378956651220182	-0.360599009146052	6.66967982854001	6.57976341569557	5.94202113878914	6.36864913337144	5.23748020020601
PBM_PU1_IRF8_v2_326	PU1_IDR_19647	GCCTAGCACCGAAAGAGGAAGTGCCTACAGTGCTAGGTCTTGATTCGCTTGACGCTGCTG	UNMARKED_PU1	2.15428327047117	7.8639914793419	8.20633423385041	4.12194221956061	-0.607415818571202	6.58535453629088	8.67794111153483	2.7765640457773	0.727073200852001	1.64732724403824	1.70915100040766	0.310178618231439	8.34957744576173	7.64763839283379	7.45519208796558	7.23915477599431	5.88597587890083
PBM_PU1_IRF8_v2_327	PU1_IDR_16303	GCCTAGCACGAAAAGGGGAACTGGGTGCCGTGCTAGGTCTTGATTCGCTTGACGCTGCTG	UNMARKED_PU1	2.11325778859685	5.91084270722376	6.57003346137301	1.90218182444675	-0.77704489065749	6.44192121967747	5.83790623276503	0.200046102199566	0.453445294239336	0.141471765833279	0.516354817398572	-0.0829662337419039	6.68969578713567	6.21873851745005	5.83878924869064	5.95360584968701	5.56328757556937
PBM_PU1_IRF8_v2_328	PU1_IDR_26361	GCCTAGCACCAGAAGGGGAAGTCTTTGTTGTGCTAGGTCTTGATTCGCTTGACGCTGCTG	UNMARKED_PU1	0.496713737973867	5.43884787118981	5.38523045817514	2.52337615098274	-0.751851423462171	4.63717785479304	4.04329828119245	-0.462233722501008	-0.581848267547033	0.442233183301843	0.0602888451111521	-0.460565759471418	4.02374898675215	4.30479164159618	3.93734014439524	4.08177626387956	4.03682722327757
PBM_PU1_IRF8_v2_329	PU1_IDR_5181	GCCTAGCACAAAAAGAGGAAGTGGTTGTCGTGCTAGGTCTTGATTCGCTTGACGCTGCTG	UNMARKED_PU1	1.70799614740121	8.71196129200506	9.14097858177363	4.63011647748498	-0.793551911798467	6.12303812852985	11.9947469299101	2.61124475431506	1.93722441532076	1.9006878443997	2.32659239917156	1.64865509907062	10.1177364032958	9.81832401887168	8.84508472266788	7.89344463590413	5.80509026267956
PBM_PU1_IRF8_v2_330	PU1_IDR_34072	GCCTAGCACAAAAACAGGAAGTGTGAATTGTGCTAGGTCTTGATTCGCTTGACGCTGCTG	UNMARKED_PU1	3.00039764791766	8.1591207007181	8.15304238615945	5.19045194077916	0.00666024714532355	6.58256192766296	8.49616996727686	4.2477987421801	1.35597323290757	2.3833274101873	2.11319154973027	0.296529860181663	8.70688593491475	8.29075105746947	7.12244121371974	6.98975414879728	5.58943066546599
PBM_PU1_IRF8_v2_331	PU1_IDR_25819	GCCTAGCACAAAATGAGGAAGTGGCTTTGGTGCTAGGTCTTGATTCGCTTGACGCTGCTG	UNMARKED_PU1	0.522855706594804	8.37066998413451	8.78229714817262	3.85442717770627	-0.516797563450691	6.13272754197201	10.6931448390497	2.07641490737048	2.03195727870044	1.10637382674088	2.23748344490991	2.21447125215264	9.17913813014796	8.90503346311719	7.75330071129448	7.2835466066242	5.57023719955094
PBM_PU1_IRF8_v2_332	PU1_IDR_17213	GCCTAGCACAGAAAGAGGAAGTCAAACCAGTGCTAGGTCTTGATTCGCTTGACGCTGCTG	UNMARKED_PU1	0.489091210775717	7.75889746576393	8.33659778098503	4.15279326294539	-0.232661786279098	6.07340421515263	9.75160789519961	1.0099740017237	1.17307973168355	0.74973272999737	1.5120948383346	0.321807338547455	8.25505319450359	8.14985935556849	7.25005912403657	6.70165343013676	5.31839760141597
PBM_PU1_IRF8_v2_333	PU1_IDR_22816	GCCTAGCACCAAAAGAGGAAGTCAAGCTGGTGCTAGGTCTTGATTCGCTTGACGCTGCTG	UNMARKED_PU1	-0.796852116925392	7.88277447055045	8.25398318112538	4.11708380414151	-0.281808499735166	6.50093696294013	9.20677402756603	0.308626965554466	0.0371730479178648	0.360423955686925	1.33216577964366	-0.148376826182073	8.36841741431244	8.07188454222288	7.51537471359321	6.96609846177943	5.6318767065996
PBM_PU1_IRF8_v2_334	PU1_IDR_19194	GCCTAGCACGAAAAAAGGAAGTGGGCAGCGTGCTAGGTCTTGATTCGCTTGACGCTGCTG	UNMARKED_PU1	0.851130526255033	5.85544233964924	5.93806975817956	3.01975341280575	-0.915286807957567	6.74888620493062	4.91151478583201	0.773353886394238	0.813199077302097	-0.0786128896431595	0.744260740002074	1.02921581675722	6.20814031933945	5.8011973470207	5.25567197704647	5.66157850997179	5.35880118268103
PBM_PU1_IRF8_v2_335	PU1_IDR_28185	GCCTAGCACAAAAAAGGGAAGTGCATTTGGTGCTAGGTCTTGATTCGCTTGACGCTGCTG	UNMARKED_PU1	1.38388524945641	8.12260360458143	7.67394596735508	3.50934363850673	-0.628513414026978	6.44762397391571	9.07572676635086	0.486842354041783	0.785045501411493	0.302498020521708	1.04791086402277	0.206374484209875	8.07135565150863	8.46736429600228	7.05070714154432	6.50666335784336	5.34379394562125
PBM_PU1_IRF8_v2_336	PU1_IDR_6007	GCCTAGCACGAAAAGAGGAAGTGTGAGACGTGCTAGGTCTTGATTCGCTTGACGCTGCTG	UNMARKED_PU1	1.52990851355889	7.96918683726531	8.4213746848986	3.6609517685412	-0.436163078538346	6.15188603677404	10.3786995958952	3.35865033174152	5.37765581624301	2.9111098581356	2.58546889241829	3.56274062714119	9.4159668716764	9.01808712111809	7.61778619227799	7.3807133602175	5.58670460932469
PBM_PU1_IRF8_v2_337	PU1_IDR_29770	GCCTAGCACCAAAAGAGGAAGTCAAACACGTGCTAGGTCTTGATTCGCTTGACGCTGCTG	UNMARKED_PU1	0.199237426822893	7.73355564249913	8.30471436560535	3.71402007306004	-0.187691400316738	6.07525373888181	8.8347518132922	0.661881023607281	0.146762589574795	0.198292093347194	1.51392272846369	0.0298083575226825	8.75459966829817	8.10796909458036	7.17479647503978	6.90942186699613	5.59990806686202
PBM_PU1_IRF8_v2_338	PU1_IDR_13917	GCCTAGCACTAAAAGAGGAAGTGAATGGGGTGCTAGGTCTTGATTCGCTTGACGCTGCTG	UNMARKED_PU1	0.982613404267463	8.29688289175667	8.71281535711895	4.1323589346429	0.259133606642926	5.99522522429901	10.5207331733472	4.91439594605784	5.69285368419067	4.32780535389318	4.99431166406408	5.20106923197049	8.48616092980657	8.52673154390533	7.28199882052363	6.77583706578714	5.76818605490842
PBM_PU1_IRF8_v2_339	PU1_IDR_24599	GCCTAGCACTAAAAGAGGAAGTCCTCTTTGTGCTAGGTCTTGATTCGCTTGACGCTGCTG	UNMARKED_PU1	1.73809776977462	7.9217503757971	8.3590480172613	3.69807661086331	-1.08440679758185	6.61814153501057	9.62946443899237	0.294039828744026	0.180319478539363	-0.000513330397213056	0.9684400949151	-0.999355090855784	8.76952663992746	8.23632724987022	7.01579333277454	6.90182365740926	5.39148316762848
PBM_PU1_IRF8_v2_340	PU1_IDR_5204	GCCTAGCACCAAAAGAGGAAGTCACTGCAGTGCTAGGTCTTGATTCGCTTGACGCTGCTG	UNMARKED_PU1	-0.291134688225463	8.01666791702896	8.77065260186618	3.64302493118089	-0.206275741197491	6.13057545905577	8.61133119527421	0.382613571264415	-0.124618340342506	-0.111463042948462	0.944282117343865	-0.342101063316756	8.44881948874846	8.0617163747597	6.86627583736612	6.73105283086436	5.29274926708137
PBM_PU1_IRF8_v2_341	PU1_IDR_26018	GCCTAGCACGAAGAAAGGAAGTGAAAGCTGTGCTAGGTCTTGATTCGCTTGACGCTGCTG	UNMARKED_PU1	4.44052540461916	2.48497921093584	2.88877918657277	2.34271092379652	-0.045466797788756	2.02644770642542	1.48258513467454	2.06358811688665	1.74338423266533	1.37787476357699	0.992133016007544	1.65016375860333	2.25014658885762	1.95790840935343	1.86703335266634	2.58768775856141	1.9776965144879
PBM_PU1_IRF8_v2_342	PU1_IDR_5566	GCCTAGCACAAAAAGAGGAAGTGATGACCGTGCTAGGTCTTGATTCGCTTGACGCTGCTG	UNMARKED_PU1	5.32223004349556	8.84434939648772	8.95407566249709	4.74186068603309	-0.520677258373203	5.6717607282133	11.7607174970886	4.97303879677655	2.45099393024142	3.63012227872622	2.61544678788774	1.07075157992912	9.65357459115521	9.36778164474386	8.48966999620689	7.48633289926981	5.47496543217102
PBM_PU1_IRF8_v2_343	PU1_IDR_21911	GCCTAGCACGAAAAGAGGAAGTGAGATGTGTGCTAGGTCTTGATTCGCTTGACGCTGCTG	UNMARKED_PU1	4.85414391176515	8.73024612732586	8.86195064004485	4.30627272170916	-0.0713473919885514	5.89125617695881	10.8987655903593	5.29028204603849	5.24624988021335	4.63839505252587	4.09812186224576	4.56137595718388	9.60237197196749	9.37062347084938	8.35280344443233	7.49893889900877	6.36354030119859
PBM_PU1_IRF8_v2_344	PU1_IDR_16009	GCCTAGCACAGAAAGGGGAAGTGACTTGCGTGCTAGGTCTTGATTCGCTTGACGCTGCTG	UNMARKED_PU1	0.291461605621656	8.12782117857209	8.40873641406444	4.02748232197897	-0.883791672566259	6.61001023892031	8.88780210065974	1.72618157246602	0.817709865695626	0.8749953705141	1.39370633431002	0.249908653941397	9.03246413160674	8.1298006279674	7.24336640700625	7.16374677898092	5.5264203602154
PBM_PU1_IRF8_v2_345	PU1_IDR_21004	GCCTAGCACTGAAAGGGGAAGTGCCACGTGTGCTAGGTCTTGATTCGCTTGACGCTGCTG	UNMARKED_PU1	1.56706773569013	6.96310014065687	7.32744876059743	3.39584126150002	-1.06401227359279	6.70071320106277	6.7214105236593	0.0754936417586994	-0.240008118530118	0.0732069985171253	0.878881735821843	-0.211665878584094	7.15008482819469	6.91462744344661	5.99030744419023	6.46642791214736	5.23600370882317
PBM_PU1_IRF8_v2_346	PU1_IDR_15039	GCCTAGCACAGAAACAGGAAGTGATTTACGTGCTAGGTCTTGATTCGCTTGACGCTGCTG	UNMARKED_PU1	-0.0340319961020942	7.71878282448865	8.02916882307212	5.81547260663465	1.76791764710101	6.57575976079692	9.02348677227422	1.66808486373057	0.943755434204719	0.434774049835047	1.24754186347674	-0.0471309925642561	7.84282677953361	7.91849152521745	6.37762451902836	7.14426668673659	5.2056948024836
PBM_PU1_IRF8_v2_347	PU1_IDR_6656	GCCTAGCACGATTTGAGGAAGTGAAATGGGTGCTAGGTCTTGATTCGCTTGACGCTGCTG	UNMARKED_PU1	-0.233195978830957	6.74894412023278	6.98241347867094	2.88713183252597	0.125917140258703	6.82875426623954	7.36209124067062	4.96674843757182	3.29890853969191	2.60396682796537	5.73739394578837	4.30812304443363	7.37410425997701	6.89761462257534	5.88847392923192	6.29535868208594	5.87778120178159
PBM_PU1_IRF8_v2_348	PU1_IDR_21121	GCCTAGCACGCTAAGAGGAAGTCAGGGAGGTGCTAGGTCTTGATTCGCTTGACGCTGCTG	UNMARKED_PU1	-0.0613906458095609	4.24474923932504	4.67660740337114	2.72262360251254	-0.260036647478192	5.56631269707982	3.80653462312554	0.0653775229338874	0.801378699360221	0.48565204771013	0.300824809589894	0.218905365903343	5.29296965361356	4.52046143552751	4.52531613875558	4.53079754153643	4.66345260836397
PBM_PU1_IRF8_v2_349	PU1_IDR_34115	GCCTAGCACAAAATAAGGAAGTGCAATCAGTGCTAGGTCTTGATTCGCTTGACGCTGCTG	UNMARKED_PU1	0.713902248224403	6.86789485829056	7.02327070214389	2.78722218642385	0.175271069482783	6.66230492250419	7.0702789320125	1.0461280510994	1.28214162450712	0.878826778664222	0.858567296936453	0.404206492004847	7.28713448915697	7.09710554775032	6.1960890503843	5.99286081873177	5.47175048399493
PBM_PU1_IRF8_v2_350	PU1_IDR_35932	GCCTAGCACTGAAAGAGGAAGTGGATAGGGTGCTAGGTCTTGATTCGCTTGACGCTGCTG	UNMARKED_PU1	1.34710956904922	7.49863444341344	7.99687171002986	4.13603089677762	-0.378426193607402	6.81689926449659	7.16165654781104	4.0676268627369	4.51266031713307	3.369545039039	3.56401790367542	3.62537351202599	8.49194335083412	8.16023749707959	7.28651779953272	6.9885372399897	5.87998312392812
PBM_PU1_IRF8_v2_351	PU1_IDR_11990	GCCTAGCACCAAAAGAGGAAGTCAGAGAGGTGCTAGGTCTTGATTCGCTTGACGCTGCTG	UNMARKED_PU1	2.9064733828024	7.93634942506458	8.41674901579933	4.26705126571619	0.478193508490311	6.04478316678403	9.25456588219284	0.604297369118633	0.101645421506958	0.534559722985373	1.48771825735721	0.205719050925914	8.81630151769256	8.42786878023353	7.62971829513636	6.96830602823528	5.27839373473861
PBM_PU1_IRF8_v2_351	PU1_IDR_10255	GCCTAGCACCAAAAGAGGAAGTCAGAGAGGTGCTAGGTCTTGATTCGCTTGACGCTGCTG	ACTIVE_PU1	2.9064733828024	7.93634942506458	8.41674901579933	4.26705126571619	0.478193508490311	6.04478316678403	9.25456588219284	0.604297369118633	0.101645421506958	0.534559722985373	1.48771825735721	0.205719050925914	8.81630151769256	8.42786878023353	7.62971829513636	6.96830602823528	5.27839373473861
PBM_PU1_IRF8_v2_352	PU1_IDR_22704	GCCTAGCACGAGATGAGGAAGTGCTACTAGTGCTAGGTCTTGATTCGCTTGACGCTGCTG	POISED_PU1	2.30443082166887	5.66740283335562	6.33213492169359	2.39245266355287	-0.214442198190922	6.26013600827913	5.15015764583192	0.991884703618946	0.00669700177128602	0.492929089221391	0.809850907759694	-0.0421549387327695	5.40382798517814	4.62499934569166	4.85461226374228	5.11354130303186	4.52974327677016
PBM_PU1_IRF8_v2_353	PU1_IDR_15809	GCCTAGCACCAGAAGAGGAACTGAGCCACGTGCTAGGTCTTGATTCGCTTGACGCTGCTG	POISED_PU1	0.273944063881953	3.6860285527264	4.17596435063383	1.4978299162588	-0.753741644618455	4.86982385185787	3.61985646393326	0.0846201182609315	0.325278327931052	0.297247466354627	0.137633138750679	-0.193865800212984	4.74262779687755	3.88067427293037	3.83140659542602	4.77884519093111	4.10634757136255
PBM_PU1_IRF8_v2_354	PU1_IDR_10582	GCCTAGCACGCAAAGGGGAAGTGGTTAAAGTGCTAGGTCTTGATTCGCTTGACGCTGCTG	POISED_PU1	2.36716264092063	6.15136399616759	6.42149947552491	2.92610637961569	-0.480158361392149	6.66944665317785	3.89477282764276	1.95783399000208	1.79184247760139	1.51916615767336	1.36076384050168	1.92310898800621	6.4968615975758	5.7469961371182	5.89989000266509	5.72221740455611	5.68516663964546
PBM_PU1_IRF8_v2_355	PU1_IDR_12270	GCCTAGCACATAAAGAGGAAGTGTCAGGGGTGCTAGGTCTTGATTCGCTTGACGCTGCTG	POISED_PU1	0.603714116624704	6.77964442885704	7.33607684845663	3.35051198118287	-0.636475572767223	6.80530929874818	6.63620006786327	1.53282888874409	1.60193884609436	1.50023884329699	1.49229880133691	1.7496585334771	7.99462778470267	6.99929610270822	6.9739418383319	6.47214376249325	5.27867618576695
PBM_PU1_IRF8_v2_356	PU1_IDR_11684	GCCTAGCACAAAAAGCGGAAGTGCAAAAGGTGCTAGGTCTTGATTCGCTTGACGCTGCTG	POISED_PU1	1.8999099187653	8.50341373140198	8.80727839844535	5.07951627758031	-0.236831962251146	5.88699698317749	11.8313832642517	2.39833018884731	0.901136344992003	1.35518522686531	1.71040600749062	0.257377024019667	9.8101862956552	9.49632496566346	8.03819494889628	7.66532758141012	5.69556205775164
PBM_PU1_IRF8_v2_357	PU1_IDR_30549	GCCTAGCACTAGATGAGGAAGTAGCTCAAGTGCTAGGTCTTGATTCGCTTGACGCTGCTG	POISED_PU1	-0.21752227664794	5.6808899894609	6.38451115737457	2.4103490529855	-0.569859065349073	6.59511092917532	5.50265237536427	-0.197023587459554	-0.223948068623294	0.365432593947484	0.199843747653386	-0.109016469094701	5.93522424846743	5.21461030090476	5.60737340355915	5.32118663066219	4.73101135277808
PBM_PU1_IRF8_v2_358	PU1_IDR_28590	GCCTAGCACTAAATGAGGAAATGGGAGCTGTGCTAGGTCTTGATTCGCTTGACGCTGCTG	POISED_PU1	-1.0546174351404	4.38608426376624	4.43659657234272	1.97837857750177	0.121039437809101	4.80970907810143	3.57834288775048	0.955769987791367	1.59034329597241	0.543968537159309	0.74734421948522	1.464265383531	4.52121698236841	4.5497681090088	3.95088816145427	4.12760167999263	4.12525459177995
PBM_PU1_IRF8_v2_359	PU1_IDR_31616	GCCTAGCACAGAATGGGGAAGTCACTAACGTGCTAGGTCTTGATTCGCTTGACGCTGCTG	POISED_PU1	0.754908284466536	6.29597375048422	6.46989014306365	2.48108867792339	-0.366007789112661	6.57997245028668	5.88963899949125	0.0032240012720649	0.506275474066291	-0.0195002433188545	0.953532169237355	0.279813196205529	6.72532306168874	5.84595539378595	5.66735877523432	6.12843928169669	4.94176941595481
PBM_PU1_IRF8_v2_360	PU1_IDR_21023	GCCTAGCACAAAATGAGGAAATGAGGTTTGTGCTAGGTCTTGATTCGCTTGACGCTGCTG	POISED_PU1	-0.0452388380144502	5.57740590971247	5.69008937203198	2.47997071088839	0.427571643157154	6.01434361323387	4.72450869322465	1.23581083504334	2.11353043480984	0.549420356405523	1.02904887860567	1.60465127226836	5.58821118154673	5.97204532975715	5.29132732619755	4.9908586509405	4.96608835900001
PBM_PU1_IRF8_v2_361	PU1_IDR_18922	GCCTAGCACTTAAACAGGAACTGGAGTCAGTGCTAGGTCTTGATTCGCTTGACGCTGCTG	POISED_PU1	-0.324813076408971	3.38603577643888	3.28351699934292	2.09657953210366	-0.0412548396223133	3.34068543721825	3.21780466107039	-0.178603837446807	-0.161452283660279	0.03798257858724	-0.419867196670748	-0.387857629252191	3.64195849196688	2.97864818183141	3.40679074116575	3.79331780334757	3.33912677748832
PBM_PU1_IRF8_v2_362	PU1_IDR_9518	GCCTAGCACAAAATGGGGAAGTGACCTTAGTGCTAGGTCTTGATTCGCTTGACGCTGCTG	POISED_PU1	-0.0241168687718279	7.47338309893846	8.07916696634481	4.09930703058129	-0.807502448403371	6.68569363833753	9.5341700509213	1.47061985839549	0.927907094852547	0.729348683628301	1.5097094255231	0.524680020246834	8.09452013218324	8.38895316441933	7.28582703011189	7.03199521814622	5.9820547889039
PBM_PU1_IRF8_v2_363	PU1_IDR_7265	GCCTAGCACTGGAAGAGGAAGTGGTGGCCGTGCTAGGTCTTGATTCGCTTGACGCTGCTG	POISED_PU1	0.5836019855346	5.88812283188726	5.9954548408726	3.09475695251333	-0.98168344216108	6.74613359645406	5.53477841696709	3.48336637232422	4.07878799894512	2.61642467723243	2.09594163246124	5.41529917912207	6.50118802491369	5.58714080162676	5.76825353445173	6.08390075123322	6.05164062082598
PBM_PU1_IRF8_v2_364	PU1_IDR_18966	GCCTAGCACCCAAAGGGGAAGTGGCTTGTGTGCTAGGTCTTGATTCGCTTGACGCTGCTG	POISED_PU1	0.419992728119696	5.84619510522265	6.39141227879943	2.90582519218031	-0.570306673335707	6.53403952937408	5.06874143489743	0.825897934722469	0.269072364536594	1.19709606569451	0.722299739020791	0.835557595704612	5.90529225268176	5.393381305795	5.52271828990035	5.48540811073944	5.03132800226081
PBM_PU1_IRF8_v2_365	PU1_IDR_5788	GCCTAGCACGGAGAGAGGAAGTAACAAGTGTGCTAGGTCTTGATTCGCTTGACGCTGCTG	POISED_PU1	-0.538054599961886	4.90784911305567	5.00076371518951	2.68799609348173	-0.234897380200834	5.52639166651351	3.46306480353134	0.125510374853748	0.809920649633121	0.432277005865737	0.527563403782454	-0.0664302301658333	4.61517581496633	4.2292924335819	4.38569051397937	4.51433966427376	4.18938283674212
PBM_PU1_IRF8_v2_366	PU1_IDR_24274	GCCTAGCACAGGAAAAGGAAGTGAGTCACGTGCTAGGTCTTGATTCGCTTGACGCTGCTG	POISED_PU1	-0.924106500725867	4.12986430712779	4.11919262595154	3.01071643873625	-0.27295410749614	3.70511807085596	3.34747624780935	-0.444527763413431	0.326883595833184	-0.397986311135708	0.256883226465703	0.471575419877439	3.68976815111309	3.66194939798227	3.34578476908291	4.02334999487222	3.39846479432412
PBM_PU1_IRF8_v2_367	PU1_IDR_6196	GCCTAGCACGGAAAGAGGAACTGAAAAGGGTGCTAGGTCTTGATTCGCTTGACGCTGCTG	POISED_PU1	0.772394553717979	6.31484646898535	6.77658269771529	2.28151462720828	-0.241054946007272	6.6552660170812	6.47489676395001	1.72661697653986	0.892595951859197	0.46972451685328	1.29517897941577	0.506365481449918	6.99551031043577	6.3481038612526	6.01094964885713	6.04756309097512	5.43026499358888
PBM_PU1_IRF8_v2_368	PU1_IDR_12702	GCCTAGCACGAGAAGAGGAAGTGGACTGAGTGCTAGGTCTTGATTCGCTTGACGCTGCTG	POISED_PU1	2.28478524503081	6.36808862112133	6.6053115617731	3.59602555477236	-0.849860975208426	6.53908536185634	5.89341248594489	2.84103415435093	3.38083362017231	2.4795168805574	2.33777956855956	2.32629310075093	6.58608275185473	5.9708708099554	6.09109320726242	6.16228149559171	5.43284201516259
PBM_PU1_IRF8_v2_369	PU1_IDR_3383	GCCTAGCACAATAAGAGGAAGTCAAAATAGTGCTAGGTCTTGATTCGCTTGACGCTGCTG	POISED_PU1	-0.330418759465738	6.6466549890127	6.65302514503722	3.3271562932049	0.483140748629791	6.41886200937454	6.51765864689868	-0.0872982153365373	0.099550426458725	-0.0261277892362541	0.352189673234568	-0.0942103346694131	6.71596869130835	6.50503231966109	5.91232261225899	5.66000832369479	5.37296050237909
PBM_PU1_IRF8_v2_370	PU1_IDR_11371	GCCTAGCACAGAAAGAGGAACTGCTTCAAGTGCTAGGTCTTGATTCGCTTGACGCTGCTG	POISED_PU1	1.19831162369539	6.72229240107902	7.11220105008129	2.53096565717972	-0.685790314585885	6.69975946299635	6.95628786890947	0.55911517913794	0.0966477581616842	0.793873332962887	1.02457111698596	-0.153293010197956	7.6513008997268	6.5868364025743	6.63300945506924	6.59720824242649	6.00553596443195
PBM_PU1_IRF8_v2_371	PU1_IDR_18961	GCCTAGCACAGAATGAGGAACTGGGAAAGGTGCTAGGTCTTGATTCGCTTGACGCTGCTG	POISED_PU1	0.603725151053789	4.85424066800287	5.39986392265395	1.41694816979371	-0.110438821290995	6.30646995667493	5.47606673078338	1.24104396118015	0.961083008693137	0.733308310670086	0.993097170334715	1.20079999459502	5.64224117225682	5.1991958827283	5.29977797181485	5.25055754802407	5.0094807587005
PBM_PU1_IRF8_v2_372	PU1_IDR_6218	GCCTAGCACGAAAAGAGGAAATGGGGTGGGTGCTAGGTCTTGATTCGCTTGACGCTGCTG	POISED_PU1	1.80903685370974	5.38778079566828	5.42784151215627	3.05465517876448	-0.230223451324834	6.82363787477948	4.81525290929266	5.38118388785669	6.9355107712089	4.95714622994829	5.62314789550098	5.78365144918541	6.0030552532872	5.98112661534161	5.4848079430828	5.38337977244611	5.80262532908534
PBM_PU1_IRF8_v2_373	PU1_IDR_9771	GCCTAGCACGGGAAGAGGAAGTGCTTAGCGTGCTAGGTCTTGATTCGCTTGACGCTGCTG	POISED_PU1	-0.339566140315755	6.06297620931502	6.5158821643969	3.48286123343842	-0.640528653453667	6.75539531938107	6.16105609940621	0.0189239299052299	0.0779167117818818	0.0447731738548194	0.634262313254639	-0.132119624821857	7.18553156741336	5.86847866313264	5.9999535406236	5.89541697520372	5.5055751419422
PBM_PU1_IRF8_v2_374	PU1_IDR_25540	GCCTAGCACAGCAAAGGGAAGTGGGGAGAGTGCTAGGTCTTGATTCGCTTGACGCTGCTG	POISED_PU1	1.13190508247718	2.95422064485494	3.12549042702327	1.72514496198629	-0.663793558648891	2.48654304873819	2.07619540600735	3.06740940107774	4.46384570607244	2.89052514024184	3.41317509088643	4.58191256851405	3.12476819616867	3.06549219574585	3.13983908170025	3.20228208206544	3.29121513259506
PBM_PU1_IRF8_v2_375	PU1_IDR_14289	GCCTAGCACAAATAAAGGAAGTGCTTTGGGTGCTAGGTCTTGATTCGCTTGACGCTGCTG	POISED_PU1	0.952517523629369	5.16624119118158	4.96486415331549	2.66118706235873	-0.0556917052392437	5.42397565671897	3.44808421324845	0.740686040403161	0.274461060216129	0.750010145181706	0.790215432508684	0.492468069441219	5.72508840779149	5.13711616891042	4.87684586053991	4.44735642874199	4.78398629410449
PBM_PU1_IRF8_v2_376	PU1_IDR_33783	GCCTAGCACAACAACAGGAAGTGGCTCCTGTGCTAGGTCTTGATTCGCTTGACGCTGCTG	POISED_PU1	-0.752369765807747	4.30476624012557	4.59533098069285	5.13421759889558	-0.71817683232365	4.56496234612774	3.70857240401395	0.104171793213844	-0.0135225721435252	0.0665754741627187	0.117150959985698	-0.295570730317535	4.53918090158571	3.65358346307705	3.81495792101933	4.27663571049387	3.67264725697691
PBM_PU1_IRF8_v2_377	PU1_IDR_33823	GCCTAGCACTAGATGAGGAAATGAAACATGTGCTAGGTCTTGATTCGCTTGACGCTGCTG	POISED_PU1	2.46065619046504	2.65079311745061	2.81625235435344	1.95412093931817	1.11130106607425	2.79493240144771	1.93585417178907	1.28487566258011	1.09332486895854	0.873782364374395	0.561691365501208	1.06508348942298	2.54243662365972	2.44301281287056	2.57536896303106	2.68879851354685	2.23279285495901
PBM_PU1_IRF8_v2_378	PU1_IDR_1967	GCCTAGCACGAAAAGAGGAAGTCAGACTAGTGCTAGGTCTTGATTCGCTTGACGCTGCTG	POISED_PU1	0.564580091860061	8.14503328032691	8.80976751035374	3.78557258397831	-0.429739472246125	6.30524808080615	9.77108312569095	0.887713304812475	0.206701841140373	0.125422761710743	1.32251263335158	-0.102787184054452	8.75299653389827	8.65114199904018	7.28273319008911	6.84090301332462	5.68314878325765
PBM_PU1_IRF8_v2_379	PU1_IDR_25139	GCCTAGCACTCAAAGGGGAAGTGAGAAAAGTGCTAGGTCTTGATTCGCTTGACGCTGCTG	POISED_PU1	1.46401495203241	5.36783233696504	5.90095415119448	2.99455881883571	-0.519635408850585	6.27725535843576	5.28918867152424	3.20281949862408	3.80134767432679	3.07060676025806	1.99292541237764	3.59575542023157	6.17076029159022	5.38309293373934	5.39678728237375	5.16155006452122	5.24698177543462
PBM_PU1_IRF8_v2_380	PU1_IDR_1658	GCCTAGCACAAAAAGAGGAAGTGATGATGGTGCTAGGTCTTGATTCGCTTGACGCTGCTG	POISED_PU1	2.57355122635842	9.06586322908086	9.43337305689589	4.99670769970658	0.140609627326855	5.8937184001592	11.9740814721423	3.73413810454885	4.27170566560789	2.96538453931966	3.46236364083606	3.87407444736172	9.42035953094921	10.0045870015414	8.25646899414252	7.24314698747502	6.16169064505153
PBM_PU1_IRF8_v2_381	PU1_IDR_1410	GCCTAGCACGAAAAGGGGAAGTCAGACTAGTGCTAGGTCTTGATTCGCTTGACGCTGCTG	POISED_PU1	0.922824728213331	7.67172144980871	8.01544019300656	3.36622929488103	-0.782234321876451	6.26205647603924	8.73199146294335	0.272211325752578	-0.0478461087721226	-0.357483547435241	0.726735271223458	-0.38029351629887	8.08355561767693	7.56757612162139	6.81503814209342	6.8289717458316	5.34340262243272
PBM_PU1_IRF8_v2_382	PU1_IDR_35894	GCCTAGCACCCAAACAGGAAGTGCTATTTGTGCTAGGTCTTGATTCGCTTGACGCTGCTG	POISED_PU1	-0.344375167290061	5.66863740689945	6.08888338268019	5.68800188387111	-0.581555014709002	6.51098088284469	5.14805613393973	-0.430300005007644	-0.166389832260806	-0.822061439388438	0.401053113266277	-0.20489623114877	5.94870187863723	5.23971647949229	5.07730328917535	5.78356762244588	4.642947862133
PBM_PU1_IRF8_v2_383	PU1_IDR_8477	GCCTAGCACAAGAAGAGGAAGTCTATAGCGTGCTAGGTCTTGATTCGCTTGACGCTGCTG	POISED_PU1	0.178119297673288	5.83051522400088	5.9379742369522	2.70984979545335	0.475284177138033	5.82777468942785	5.65770356346174	-0.0961910854771697	0.301176711532824	0.0774908905838319	0.28567394344639	0.161295475304238	5.77983611111526	5.41979608506178	5.00346586685077	5.23473479951056	4.72648025544391
PBM_PU1_IRF8_v2_384	PU1_IDR_27797	GCCTAGCACAAATTAGGGAAGTGGTGAATGTGCTAGGTCTTGATTCGCTTGACGCTGCTG	POISED_PU1	1.33159894761932	6.62305656890349	6.56913887059387	2.82813813081369	-0.395134860447872	6.59523892651804	6.7369589859278	5.70027762186708	7.2991639072574	5.33478233314487	6.36185215244113	5.89477160833672	7.46337773445957	6.93427038973627	6.3259180361859	5.89937138556635	6.00206989004506
PBM_PU1_IRF8_v2_385	PU1_IDR_21527	GCCTAGCACGAAAGGAGGAAGTGATCATAGTGCTAGGTCTTGATTCGCTTGACGCTGCTG	POISED_PU1	0.370524737624138	6.14308865397229	6.49088236996716	3.21467111331153	-0.7359476840303	6.76564016158423	5.97959550220625	0.789266581460286	0.791874823020652	0.650168733505779	0.674250493315258	0.328250472292809	6.59914779670984	6.12141647139812	5.5697539433309	5.97815379617877	5.90080749196758
PBM_PU1_IRF8_v2_386	PU1_IDR_8258	GCCTAGCACAGAAAGAGGAAGTGTTTATAGTGCTAGGTCTTGATTCGCTTGACGCTGCTG	POISED_PU1	2.03110542432746	8.42836129164826	8.79532024961351	4.09615119423367	0.531749747648895	6.55140390406045	9.59062696279501	1.03495056036245	1.16286946224537	0.429106727005676	1.75697895103738	0.546486719551018	8.1017571479979	8.36568750750786	7.10434392146777	6.9618968269523	5.43677254450438
PBM_PU1_IRF8_v2_387	PU1_IDR_26945	GCCTAGCACGAGAAGAGGAAGTGTGTGCAGTGCTAGGTCTTGATTCGCTTGACGCTGCTG	POISED_PU1	-0.115782393401969	6.27984856938211	6.45274035703248	2.64979994362962	-0.783511909758368	6.7616361306257	4.18147357195286	3.87394734292729	7.76113668331538	3.35052116366229	3.0311070770538	5.42314971556403	6.21076713243617	5.89013495946209	5.22879263678195	5.58779322297747	6.06824658654716
PBM_PU1_IRF8_v2_388	PU1_IDR_37509	GCCTAGCACAGGATGAGGAACTGTTGATGGTGCTAGGTCTTGATTCGCTTGACGCTGCTG	POISED_PU1	-1.74929416031526	3.52575088422783	3.50569938378361	1.53418087297515	-0.484791291973469	2.79436339746532	2.71596633281096	0.46849463629105	0.418924695155237	0.839054390401616	0.284477543618847	0.523488158465498	2.93814487548854	2.79429713389743	2.82664431740811	3.353873568777	3.57965649448708
PBM_PU1_IRF8_v2_389	PU1_IDR_3813	GCCTAGCACTGAAAGAGGAAGTGAACCATGTGCTAGGTCTTGATTCGCTTGACGCTGCTG	POISED_PU1	1.76449677366503	7.4633111116485	8.1029018534133	4.23721276291839	-0.814169683675449	6.91862445290563	7.59310415635815	2.99180817863538	1.15813171651831	1.20728824392481	1.81616627342812	1.09702404178223	8.24669999033944	7.60628747008081	7.23089508520467	6.76506086772148	5.60057618999531
PBM_PU1_IRF8_v2_390	PU1_IDR_19116	GCCTAGCACTTTTTGAGGAAGTGAATTATGTGCTAGGTCTTGATTCGCTTGACGCTGCTG	POISED_PU1	0.464292216195138	7.01906626043768	7.23670176769306	3.19456396228187	0.132470500608182	6.32425567909715	6.12493127494573	2.19072533514738	1.06573754636944	0.19090348542494	2.90858277580523	2.10064611627778	6.49344271769716	6.42054068928402	5.75523312051305	5.61571588282663	5.25705649622701
PBM_PU1_IRF8_v2_391	PU1_IDR_11435	GCCTAGCACGCAGAGGGGAAGTGACATCTGTGCTAGGTCTTGATTCGCTTGACGCTGCTG	POISED_PU1	0.74370197719639	4.03636512113211	4.3267455695644	2.17731201032545	-0.84430613084235	4.30372891814485	2.94564956163328	-0.00204909813883977	-0.018856546475331	0.690167926469764	-0.187135367743862	0.0880378304179208	3.9681307701053	3.56365558762641	3.68307117279518	4.26507018264861	3.72571000776049
PBM_PU1_IRF8_v2_392	PU1_IDR_17935	GCCTAGCACAAAAAAAGGAAGTGAACAAAGTGCTAGGTCTTGATTCGCTTGACGCTGCTG	POISED_PU1	0.647397609495334	6.6258318520274	6.24747089187276	3.11955938134522	0.40589087880985	6.49220608522412	6.27266340897757	0.787658409828005	0.946513421825894	0.850157331950533	0.801426387973542	0.726923844753723	6.65520825280606	6.64682094205522	6.45850158318502	5.39015158730248	5.57110361414727
PBM_PU1_IRF8_v2_393	PU1_IDR_15857	GCCTAGCACGAATTAGGGAAGTGAACAATGTGCTAGGTCTTGATTCGCTTGACGCTGCTG	POISED_PU1	0.660922906907547	5.83902873926357	6.22990705081377	2.23044718430465	-0.677302394659484	6.72832059614353	5.62246133059866	1.7584241274268	1.41631968905613	1.23591791672262	1.60557519977311	1.63420538590996	6.26823884127863	6.18623045649421	5.67599980455456	5.3990376417537	5.74010588356419
PBM_PU1_IRF8_v2_394	PU1_IDR_33373	GCCTAGCACAGGTTGAGGAAGTGAATTCTGTGCTAGGTCTTGATTCGCTTGACGCTGCTG	POISED_PU1	0.356431831632591	4.62301739843141	4.60286216162129	2.45518375656805	-0.563465650634064	4.43611968818256	2.97939415081409	0.0345479254861521	0.139779869704105	-0.637815880046408	0.188457343815518	0.315219834263011	4.05915652483479	3.84507423887577	3.49613749044566	3.90740008847914	4.34019670355611
PBM_PU1_IRF8_v2_395	PU1_IDR_136	GCCTAGCACCAAAAGAGGAAGTCCTCAAGGTGCTAGGTCTTGATTCGCTTGACGCTGCTG	POISED_PU1	1.40398525064566	7.95886028203422	8.50807496086973	4.19960727579887	-0.802016844130923	6.15580786023378	10.4623650117863	0.405023990886755	-0.310110879022204	0.282200639942943	1.46421506703904	-0.482620549960277	8.80005460496777	7.82430438470179	7.47751868509681	7.33572084163764	5.24051781773811
PBM_PU1_IRF8_v2_396	PU1_IDR_9100	GCCTAGCACGGAAAGAGGAACTGACAACAGTGCTAGGTCTTGATTCGCTTGACGCTGCTG	POISED_PU1	0.771155305715006	6.18900922612517	6.6090385048466	2.6285434209875	-0.595627674891822	6.41072440603366	6.19085348777741	0.603457491011781	0.82358844060336	0.609783015366755	0.662317418545641	0.235211387613016	7.05743235842947	6.2910549156041	5.97792010685909	6.18640334151528	5.16549003032468
PBM_PU1_IRF8_v2_397	PU1_IDR_25637	GCCTAGCACGGAATAAGGAAGTGATATAGGTGCTAGGTCTTGATTCGCTTGACGCTGCTG	POISED_PU1	-0.0622160119400361	5.98620360171511	6.119789164803	2.36518618094009	0.448369896148566	6.65082108307055	5.14352763251098	1.46048738679715	1.53223185889499	0.904798224792318	1.05750787731605	1.09848843485888	6.28953811030425	6.00034847899203	5.48900032505074	5.32099845580174	4.88811339496805
PBM_PU1_IRF8_v2_398	PU1_IDR_11971	GCCTAGCACGAAAGGAGGAAGTGCTACTTGTGCTAGGTCTTGATTCGCTTGACGCTGCTG	POISED_PU1	1.02475072109793	6.54724186294253	6.86400433891476	3.51102447412759	-0.615164325894617	6.55084993724929	5.62747730483895	1.17391358376378	0.546139046409956	0.768902726291853	0.555738191424079	0.00728766174372024	6.30344997637821	5.38007956752609	5.337011257723	5.66357340535258	4.66049790164262
PBM_PU1_IRF8_v2_399	PU1_IDR_5214	GCCTAGCACGAAAAGAGGAACTGGGTTTAGTGCTAGGTCTTGATTCGCTTGACGCTGCTG	POISED_PU1	1.75231090277677	7.12759380367725	7.30636153002393	2.64201045688036	-0.764119699991743	6.76676225131898	7.41355498333437	0.900471876114267	-0.342928658376936	0.697697465344545	1.03357857861628	0.0530741618578847	7.50131443597699	6.97816348265736	6.44580923811292	6.1797988201298	5.12508082119599
PBM_PU1_IRF8_v2_400	PU1_IDR_27688	GCCTAGCACGAAGAGAGGAAGTCAAATTGGTGCTAGGTCTTGATTCGCTTGACGCTGCTG	POISED_PU1	-0.263351607459531	4.28812320615564	4.4447608135165	2.60521976430003	-0.386667526895868	3.76637691215137	3.37587072169127	-0.213824958628429	-0.156129101007555	0.409126522691174	0.013688312749192	-0.129989452360104	3.53909703955054	3.23539557071878	2.9501882363699	3.63394047389344	4.08843028502691
PBM_PU1_IRF8_v2_400	PU1_IDR_17741	GCCTAGCACGAAGAGAGGAAGTCAAATTGGTGCTAGGTCTTGATTCGCTTGACGCTGCTG	ACTIVE_PU1	-0.263351607459531	4.28812320615564	4.4447608135165	2.60521976430003	-0.386667526895868	3.76637691215137	3.37587072169127	-0.213824958628429	-0.156129101007555	0.409126522691174	0.013688312749192	-0.129989452360104	3.53909703955054	3.23539557071878	2.9501882363699	3.63394047389344	4.08843028502691
PBM_PU1_IRF8_v2_401	PU1_IDR_5336	GCCTAGCACGAAAAAAGGAAGTGTGTTGTGTGCTAGGTCTTGATTCGCTTGACGCTGCTG	POISED_PU1	1.66829014086496	6.01283570677934	6.02017348586379	2.78440634551281	-0.355021422840653	5.91364249366068	4.93057736494755	3.82872885220256	3.67747021921535	2.19170598151031	4.06118158685232	3.93495939318988	6.09873269662045	5.78150952891348	5.89633403847721	5.52728163628191	5.46540505359754
PBM_PU1_IRF8_v2_402	PU1_IDR_25608	GCCTAGCACTGAAAAGGGAAGTGGATGTGGTGCTAGGTCTTGATTCGCTTGACGCTGCTG	POISED_PU1	2.11657800870323	5.84478226042723	6.04091050647701	2.98515872929074	-0.075973274338162	6.47449598249204	4.84756072544838	5.22723611839802	7.40973555009358	4.29228648304546	6.58992677051928	5.08282954297641	6.55944806624327	6.13933739078548	5.27040369993815	5.12106082575638	5.94922942526045
PBM_PU1_IRF8_v2_403	PU1_IDR_11275	GCCTAGCACAAAATGAGGAAGTGAACATCGTGCTAGGTCTTGATTCGCTTGACGCTGCTG	POISED_PU1	1.02127345381845	8.20849672259127	8.32415992440607	4.10550193138214	-0.376852073389863	5.83653576363118	9.55600537943936	2.4969091368422	1.30129900795514	1.27217478640549	1.88691050544	1.16300873353204	9.24442939488653	8.71704484115475	7.2285681654394	7.56415353995019	5.79067940335883
PBM_PU1_IRF8_v2_404	PU1_IDR_34781	GCCTAGCACAAAAAGAGGAAATGATTTACGTGCTAGGTCTTGATTCGCTTGACGCTGCTG	POISED_PU1	0.482663591364167	6.97361206488814	6.74822314915943	3.37417532127104	0.867385311843157	6.74437966362331	7.10016479316033	0.465214257449121	0.577940430682106	-0.0980906139956976	0.630672848081169	-0.139591119869973	6.61121011696112	6.51940533226106	6.13674245017747	5.16101502890933	5.52205944446047
PBM_PU1_IRF8_v2_405	PU1_IDR_304	GCCTAGCACAAAATGAGGAAGTCAACAGCGTGCTAGGTCTTGATTCGCTTGACGCTGCTG	POISED_PU1	-0.859456483045122	7.66607069359003	8.00679470335272	3.09637193012387	0.717042780971135	6.60575423886573	8.77323393636145	0.239335895958331	0.509658102299555	0.126320417805147	0.902248125559719	0.0646255546763893	8.56697373012941	8.34534609722662	7.27601425426111	6.49941197155889	5.21907526606623
PBM_PU1_IRF8_v2_406	PU1_IDR_2844	GCCTAGCACAGAAAGAGGAAGTCTCTGCCGTGCTAGGTCTTGATTCGCTTGACGCTGCTG	POISED_PU1	1.3094563616927	7.37353446033832	8.01067408034674	3.70446833349504	0.271134548639465	6.31751714821269	8.93546579841432	0.681554887495105	0.165575886436288	0.431691690997852	1.17597156101925	-0.0974678230110895	8.30991306226927	7.4437865952946	6.68195073855899	7.06521734443436	5.43374812166212
PBM_PU1_IRF8_v2_407	PU1_IDR_30908	GCCTAGCACCAGAAGGGGAAGTGAAAACAGTGCTAGGTCTTGATTCGCTTGACGCTGCTG	POISED_PU1	6.29891078318125	5.53564467742405	6.31326531866421	2.6706527100361	-0.300801819464981	6.7688459221349	5.63723723739553	3.84593407087714	2.56214856779862	2.74469974492561	1.96488367676751	1.79879025097908	6.33439207291915	5.60704588970782	5.15842491735457	5.6080499486879	4.7704975222979
PBM_PU1_IRF8_v2_408	PU1_IDR_36355	GCCTAGCACTAAAACAGGAAGTGAGAGGGGTGCTAGGTCTTGATTCGCTTGACGCTGCTG	POISED_PU1	2.54278358859045	6.93685289836991	7.52518733783054	5.22479886503485	-0.400461289184993	6.42910077298617	7.49305366374962	3.88068651044153	2.91531923444085	2.71731900542844	2.91703488046083	2.85125908371451	7.42424816861534	7.29825150557857	6.34543634999311	6.27032244687814	5.22513711618079
PBM_PU1_IRF8_v2_409	PU1_IDR_20246	GCCTAGCACAAAAAAAGGAAGTGTCAACTGTGCTAGGTCTTGATTCGCTTGACGCTGCTG	POISED_PU1	0.761195414451127	6.38016988852305	6.28426130217708	2.57133612890223	0.0101052270835303	6.53385770866618	5.52497304168099	0.140175007568441	0.24914455215372	0.0260860575706263	0.521416692754387	0.0304259367714853	6.47884588136437	6.2352403419844	5.48120382380453	5.15805054568332	5.15641209949298
PBM_PU1_IRF8_v2_410	PU1_IDR_21875	GCCTAGCACTGGTTGGGGAAGTGGCCACTGTGCTAGGTCTTGATTCGCTTGACGCTGCTG	POISED_PU1	-0.334027098421328	2.82657572296958	3.44751433694614	1.06561468409202	-0.346577220192719	2.8999503418386	2.53262923166454	-0.0607565344493533	-0.144005525959876	-0.029286035329805	-0.443877847881922	-0.199283266952591	3.11367819005903	3.13806754438044	2.80445734404396	3.46472066570267	2.93722022120146
PBM_PU1_IRF8_v2_411	PU1_IDR_31912	GCCTAGCACAAAAAAAGGAACTGCAGACCGTGCTAGGTCTTGATTCGCTTGACGCTGCTG	POISED_PU1	0.499870703014117	4.74145562745504	4.51729761850132	1.17476840821231	0.111919551077622	4.192050102046	3.92774492303993	-0.545258200141953	-0.176922410878589	-0.293956004184964	0.229135295920187	-0.0874927678052622	4.41762973736091	4.71606736127064	4.363732149149	4.30861624200008	4.5290528539836
PBM_PU1_IRF8_v2_412	PU1_IDR_23186	GCCTAGCACTGGAAGAGGAAGTGAGAGAGGTGCTAGGTCTTGATTCGCTTGACGCTGCTG	POISED_PU1	3.70785042108055	5.55779124555103	6.13219910201743	3.25418693262404	-0.412548881046616	6.59930173825491	5.26486328444554	3.18582545686652	3.69448080782161	2.49209060981175	2.90641490253894	3.5321752316324	5.97757721909747	5.39862160060844	5.37254796183376	5.28099192304533	5.2916178853435
PBM_PU1_IRF8_v2_413	PU1_IDR_9944	GCCTAGCACACATTGGGGAAGTGGGGAAAGTGCTAGGTCTTGATTCGCTTGACGCTGCTG	POISED_PU1	0.686402329679312	3.69357189504881	4.21449500290053	1.53020154253142	-0.875681766709372	3.7780294041185	2.56663886221681	1.9528465826354	1.67356782144485	1.30126588312452	1.01713068655353	2.30749582650748	3.76417734290872	3.02552220936819	3.88374221185831	3.83314993232851	3.90490932936119
PBM_PU1_IRF8_v2_414	PU1_IDR_25692	GCCTAGCACTCTTGGAGGAAGTGGGGGGAGTGCTAGGTCTTGATTCGCTTGACGCTGCTG	POISED_PU1	-0.0266912941864101	2.84707425584646	3.15908546230314	2.30340873263643	-1.02530317528525	2.62511112370526	1.98109219907564	3.65763358579016	3.42839854658302	2.21783191998167	3.24936606168031	4.36812964815748	2.63043016022077	2.41825039400478	2.58245591346891	3.15259429033374	2.93722022120146
PBM_PU1_IRF8_v2_415	PU1_IDR_8147	GCCTAGCACGAAAACAGGAAGTGAGATGCGTGCTAGGTCTTGATTCGCTTGACGCTGCTG	POISED_PU1	1.62210607031336	7.74944236899281	8.19185069203023	5.47918048966946	-0.0375783950187043	6.65929085085927	7.99084650000394	3.85367435098831	1.86320249677512	1.50877021665702	1.96384823577187	1.51936298678748	8.89664376354937	8.35468613713541	6.96397123508487	7.29725940338982	5.69999988418379
PBM_PU1_IRF8_v2_416	PU1_IDR_23624	GCCTAGCACAGAATGGGGAAGTGCGACAAGTGCTAGGTCTTGATTCGCTTGACGCTGCTG	POISED_PU1	1.285821403777	6.53690276783778	6.59383276733669	2.33745428873053	-0.643764767838048	6.418257207446	6.27458916089134	1.90442078552028	2.51995812228464	1.69864716656261	0.816535329954995	1.50570607677649	7.25656278399305	6.31184475421424	6.29021440226083	5.88393653871821	5.80299462711968
PBM_PU1_IRF8_v2_417	PU1_IDR_27028	GCCTAGCACAAGAAGAGGAACTGGAGTAAGTGCTAGGTCTTGATTCGCTTGACGCTGCTG	POISED_PU1	-0.402950955583654	4.07422922445028	4.39677018228482	1.50177836443175	-0.67304633878042	4.40009610255926	3.25960481456267	0.900061540996026	0.932942802031112	1.25708807433771	0.991635498624917	0.593598710217166	4.7482722457982	3.956823402619	4.57501343563973	4.4966850937606	4.29840427019073
PBM_PU1_IRF8_v2_418	PU1_IDR_12229	GCCTAGCACAAAAAAAGGAACTGAATCCAGTGCTAGGTCTTGATTCGCTTGACGCTGCTG	POISED_PU1	0.505452654094048	4.94398348120491	5.32326126725524	1.70490163767696	0.853511470657774	4.32604352747756	4.85413405892138	1.2204196630175	0.330710209834066	0.188683059782847	0.565604000382328	0.0606663233568827	4.75167768904612	4.65924678281259	4.46884885940987	4.21824977493206	4.20238215129308
PBM_PU1_IRF8_v2_419	PU1_IDR_17328	GCCTAGCACGGGAAGAGGAAGTGCTCCTGGTGCTAGGTCTTGATTCGCTTGACGCTGCTG	POISED_PU1	1.8328146673292	6.27545947090397	6.97002358545489	3.62138093851775	-0.804426381409361	6.46315702637462	6.57902381798569	0.628851846692001	-0.525848340986068	0.920653272421711	0.3927138913269	-0.222522182705067	6.81487712898008	6.01673235365634	6.48858109071362	6.3483660248551	4.98901847619888
PBM_PU1_IRF8_v2_420	PU1_IDR_13558	GCCTAGCACTAATTGAGGAACTGCAAATGGTGCTAGGTCTTGATTCGCTTGACGCTGCTG	POISED_PU1	-0.918167754451923	4.81543414426117	4.52275494231355	1.20506175336589	-0.337839668471592	4.81901417985283	3.99857337941518	-0.278501714491881	-0.208003617199247	-0.233451141139873	-0.330349334497952	-0.526999991646634	4.65887105253028	4.18927657762383	4.19735998344214	4.39384132008445	4.47607136383792
PBM_PU1_IRF8_v2_421	PU1_IDR_32690	GCCTAGCACCTTTTAAGGAAGTGCTCACTGTGCTAGGTCTTGATTCGCTTGACGCTGCTG	POISED_PU1	-1.26353703216866	4.92098795137024	5.19796319244073	2.17302962969199	-0.322185296409115	5.67558891010368	4.26068045626601	-0.427626373600629	-0.859067517642531	-0.615576748190624	0.0500298578251692	-0.670473040222409	4.91272557219843	4.55322907943253	4.46331021083128	4.62020099201656	4.14201856772381
PBM_PU1_IRF8_v2_422	PU1_IDR_19149	GCCTAGCACGGTTTGAGGAAGTGGATCATGTGCTAGGTCTTGATTCGCTTGACGCTGCTG	POISED_PU1	0.814167099677412	6.5200324536777	6.52201191151621	3.18080391549199	-0.107381519329852	6.45131472889497	5.37631032747224	2.81063613933207	2.08993452602951	1.32226186611647	2.03645725887371	2.23504455108856	6.56869694907882	6.00575797772794	5.38457594392876	5.7552925122171	5.25359414645603
PBM_PU1_IRF8_v2_423	PU1_IDR_2739	GCCTAGCACGAAAAAGGGAAGTGCCCTGCGTGCTAGGTCTTGATTCGCTTGACGCTGCTG	POISED_PU1	1.01096945239633	7.24753846161837	7.51246994465316	2.96201811387156	-0.782225131879506	6.73294406874132	7.87695492373983	0.402779173580976	-0.139369261109847	0.17929549447649	0.889069538603408	-0.294041383230646	7.652398598526	7.24858133282477	6.53369205906633	6.29315597287423	5.00005410465359
PBM_PU1_IRF8_v2_424	PU1_IDR_21076	GCCTAGCACGAGAAAGGGAAGTGGGTGGGGTGCTAGGTCTTGATTCGCTTGACGCTGCTG	POISED_PU1	1.15275354688363	4.20886149241698	4.64910786450661	2.27835232715751	-0.305017554618562	4.82722263394006	2.72138205104813	5.84096332054174	7.7594595575956	6.20829025649417	6.4511552093783	6.69717838942573	4.32858860552437	5.10531718939644	4.67392773096872	4.49841566977108	5.41373721643636
PBM_PU1_IRF8_v2_425	PU1_IDR_8737	GCCTAGCACGAAAAGGGGAAGTCAAGATTGTGCTAGGTCTTGATTCGCTTGACGCTGCTG	POISED_PU1	1.25996845599888	7.55187008917108	7.68486362560953	3.00275866758742	-0.613790783540646	6.59173554638591	10.1450311494417	0.243633257597701	0.442167656541265	0.390027486777333	0.975414163137297	0.229752521299573	8.3849815218324	7.92989923444835	7.33098255341138	6.80881840779773	5.67416937579699
PBM_PU1_IRF8_v2_426	PU1_IDR_31926	GCCTAGCACCCTTAGAGGAAGTGGCATTTGTGCTAGGTCTTGATTCGCTTGACGCTGCTG	POISED_PU1	0.0252245648777654	4.27201615194983	4.47000529260084	2.72913749068464	-0.649877680675513	4.64790428338432	3.18063774229903	0.182413848344357	0.04482695300255	0.466214949583877	0.0835392658547948	0.0364174603448264	4.13201195475438	3.40730603057662	4.10176143022372	4.01648709394342	3.92862095945693
PBM_PU1_IRF8_v2_427	PU1_IDR_36376	GCCTAGCACGAAATAAGGAAGTGCTAACAGTGCTAGGTCTTGATTCGCTTGACGCTGCTG	POISED_PU1	-0.895393135502519	6.59976975920721	6.57800269046317	2.61666021661845	-0.286064656933765	6.64199130905514	6.55816149022389	0.0198127441320278	0.157138100695566	-0.0222979996381669	0.562216971075699	0.136058936472071	6.98166484677381	6.44936136949318	5.96851383201254	5.55903313832503	5.16388267135186
PBM_PU1_IRF8_v2_428	PU1_IDR_30043	GCCTAGCACGAAATGAGGAAGTGAAATTGGTGCTAGGTCTTGATTCGCTTGACGCTGCTG	POISED_PU1	18.8803596718426	8.41754941835318	8.77290654453811	3.73664485904156	7.12702212278273	6.18380749707399	9.37706131270767	7.43834407843002	5.29648680250495	6.61080658658264	5.29914546437735	3.23573950516851	8.74348361443959	8.88809208634959	7.57315312586398	6.77260544851928	5.38194061790881
PBM_PU1_IRF8_v2_429	PU1_IDR_4712	GCCTAGCACAAATAGAGGAAGTGCTCAATGTGCTAGGTCTTGATTCGCTTGACGCTGCTG	POISED_PU1	1.25532504142881	7.44209105281894	7.73506351150832	3.95356029388843	-0.61342752787363	6.49581888351863	8.19725452052728	0.469907138977351	-0.0492213429323341	0.491878668272171	0.850720785038593	-0.23261859369561	7.99619286447337	7.4196801461645	6.63368874123382	6.68217169196584	5.5895739077615
PBM_PU1_IRF8_v2_430	PU1_IDR_4071	GCCTAGCACAGAAAGAGGAACTGAAAAGTGTGCTAGGTCTTGATTCGCTTGACGCTGCTG	POISED_PU1	1.5535679173811	6.62067000878158	6.96276824812475	2.61790043427075	-0.243360023403597	6.78886070390209	6.10670448848447	2.4488086252763	0.843706422183796	0.843679346835285	1.48720303916334	0.445959542113069	7.31287046838257	6.78268193872446	5.93334689461031	6.15282404829737	5.16114731542647
PBM_PU1_IRF8_v2_431	PU1_IDR_30462	GCCTAGCACTAAATAGGGAAGTGGTTCAAGTGCTAGGTCTTGATTCGCTTGACGCTGCTG	POISED_PU1	0.33892246491056	6.61430738069179	6.8504819170179	2.9899568825165	-0.81716892165258	6.36272352982535	6.98338276613263	2.56385509441375	1.96396298575803	1.82063150328889	1.46869012351689	2.39130923315036	7.21588064292666	6.96040783415582	6.92378028473918	5.98485092414213	5.87716503457547
PBM_PU1_IRF8_v2_432	PU1_IDR_29765	GCCTAGCACTGAAAGAGGAAATGGGAGATGTGCTAGGTCTTGATTCGCTTGACGCTGCTG	POISED_PU1	-0.122909096540873	3.5644688741319	3.84174798622467	2.76946514862619	0.227897818431101	4.16478251893505	3.40755077514189	3.20195657677373	3.70620196405261	2.32880680731137	2.20622716077091	3.4823966766073	4.25424757959576	4.0588072298303	4.07524049894838	4.15122370051375	4.49072054010996
PBM_PU1_IRF8_v2_433	PU1_IDR_6450	GCCTAGCACAGAATGGGGAAGTGGAAATCGTGCTAGGTCTTGATTCGCTTGACGCTGCTG	POISED_PU1	1.67448739705179	6.85501872547141	7.0137061621563	3.09044039411569	-0.862140779484443	6.67084887182167	6.51838679258349	3.29392176807755	5.53250965376105	2.443895862873	2.25106236202587	3.36912777846657	6.96317853423446	6.55277592379072	5.90232497780527	5.99441743564906	5.31952911440534
PBM_PU1_IRF8_v2_434	PU1_IDR_6940	GCCTAGCACAAAAACAGGAAGTGGAGATGGTGCTAGGTCTTGATTCGCTTGACGCTGCTG	POISED_PU1	0.633689259534727	7.69203945200441	8.06341993164239	5.29895086092929	0.0790261824953584	6.83335829810613	9.08243035058298	3.16416099052955	2.33786278439108	1.90244290714621	2.71900986879647	2.8582271614696	8.93844308640814	8.58177469792406	7.57979187507522	7.25315817684729	6.10552113500584
PBM_PU1_IRF8_v2_435	PU1_IDR_22413	GCCTAGCACAATATGGGGAAGTGGAACATGTGCTAGGTCTTGATTCGCTTGACGCTGCTG	POISED_PU1	0.472841929779748	5.71931514731216	5.88921965493668	1.78360921451359	-0.611611678810832	5.90055235676738	4.30980214878315	2.62557113814461	3.42507365360917	1.02916015564861	1.69116984346863	3.3574293425092	5.52462445878426	5.15074056712657	5.26498923183918	5.05494216116308	4.87532924905786
PBM_PU1_IRF8_v2_436	PU1_IDR_9263	GCCTAGCACGAAATGAGGAAGTGTGGCTGGTGCTAGGTCTTGATTCGCTTGACGCTGCTG	POISED_PU1	2.61845395341741	7.88810184600175	7.8460132003215	3.48386791610846	-0.759544989812609	6.73098602070963	7.79036630088146	2.76819894512611	4.19470619798055	2.17585095775576	2.46173160273121	4.8598359685324	8.25015400053823	8.10717697702807	7.04946848578461	7.02193910110433	6.16286083363926
PBM_PU1_IRF8_v2_437	PU1_IDR_11483	GCCTAGCACTGGATGAGGAACTGGGGCCCGTGCTAGGTCTTGATTCGCTTGACGCTGCTG	POISED_PU1	1.98706238707493	2.60547744615039	3.14420912146336	0.437205448248062	-0.815789400091014	2.91075023363298	2.34379112070608	0.37578677885752	-0.211250344137873	0.565318797333769	-0.274273510190058	0.194667849665372	3.02249629734593	2.70005405255427	3.19248100554999	3.44734257896259	3.14614703101621
PBM_PU1_IRF8_v2_438	PU1_IDR_9207	GCCTAGCACGCCAGGAGGAAGTGGAAATGGTGCTAGGTCTTGATTCGCTTGACGCTGCTG	POISED_PU1	-0.378130694584166	4.22024907521433	4.43788694562233	3.16718177185076	-0.537588110367441	4.63004297000715	2.76100421043736	2.61991479133236	2.20496668721702	1.19892746210664	1.70743885970129	2.71956645351034	4.21378962655009	3.48278694754184	3.82259513506952	4.04467773600227	3.96206560778454
PBM_PU1_IRF8_v2_439	PU1_IDR_22435	GCCTAGCACAAAAACAGGAAGTCAACAGGGTGCTAGGTCTTGATTCGCTTGACGCTGCTG	POISED_PU1	-0.581820516449482	7.53664252508342	7.78438705273588	4.83632453221042	0.386775580083675	6.60085588516256	9.30086683471793	0.295320466389724	0.663222097073163	-0.000799312475867588	1.24077567521036	0.355940540167765	8.45453696977274	8.093979050545	6.96615719262875	6.83621214248347	5.94857862955942
PBM_PU1_IRF8_v2_440	PU1_IDR_19878	GCCTAGCACAAAAACAGGAAGTCGCCTCCGTGCTAGGTCTTGATTCGCTTGACGCTGCTG	POISED_PU1	-0.289641113829525	7.73208384058462	8.1486520402535	5.00788973343059	0.145196139047317	6.37019060754879	9.87363235715123	0.470291572907113	0.0943464848220767	-0.111043798223739	1.21232187596398	-0.29840826725508	8.47291646673087	8.06349910071252	6.98246683153709	6.57149612824733	5.35060069422658
PBM_PU1_IRF8_v2_441	PU1_IDR_27130	GCCTAGCACAAAATGAGGAAGTACCCTCTGTGCTAGGTCTTGATTCGCTTGACGCTGCTG	POISED_PU1	1.15074188182862	8.28261555640682	8.65261230407517	3.85968080510408	-0.118174507433904	6.052895041993	11.0492704119379	0.832425162827337	0.422014571512759	0.980397687081938	1.51022818853863	-0.464951957015594	9.3729905394951	8.85851849761936	7.60762567916175	7.08905974598194	5.37458606098947
PBM_PU1_IRF8_v2_442	PU1_IDR_21079	GCCTAGCACAAAATGAGGAAGTCATTCTTGTGCTAGGTCTTGATTCGCTTGACGCTGCTG	POISED_PU1	2.22126065246061	8.34577355601696	8.72726679833403	4.38796858797811	0.429960204479284	6.31201671494593	10.3605836869884	0.2347397703954	-0.298809113666879	-0.211495604062053	1.27224691402081	-0.788832892806972	8.88590910116377	8.51465424211069	7.15413212075996	6.49634572914253	5.38950105673533
PBM_PU1_IRF8_v2_443	PU1_IDR_19101	GCCTAGCACAGAGAGAGGAAGTCCCAAAGGTGCTAGGTCTTGATTCGCTTGACGCTGCTG	POISED_PU1	-1.16899530550054	3.45078823093871	3.82168853974744	2.10770881668164	-0.499789795089849	3.48678118676075	2.11954884570582	-0.226588240853949	0.074880472786418	1.05311088413373	-0.0307191624709088	0.20980434485071	3.30987242158719	2.75401573873507	3.1997744983982	3.33378340205384	3.27141425936906
PBM_PU1_IRF8_v2_444	PU1_IDR_13722	GCCTAGCACTGATAAGGGAAGTGAAGCTCGTGCTAGGTCTTGATTCGCTTGACGCTGCTG	POISED_PU1	0.398711005618498	3.39480993897936	3.61186558681696	1.78835270247868	-0.365201791617161	3.78126214196609	1.94060069044598	0.379124856512774	1.47397244274883	0.560115877889391	0.683946317016988	1.47939367048227	3.64375977299952	3.35231159281246	3.30048731492683	4.08226515444047	3.72825960554495
PBM_PU1_IRF8_v2_445	PU1_IDR_21532	GCCTAGCACTAGGAGAGGAAGTGAAAAACGTGCTAGGTCTTGATTCGCTTGACGCTGCTG	POISED_PU1	1.39354581477124	4.03558063737286	4.19950784915642	2.99826266583285	-0.304818690686947	4.58483804004526	3.87277664626711	1.88863666172281	3.42324919397742	1.90419704807128	1.60852323927037	2.18434254662861	4.16330642360689	4.74289225879189	4.03114395762444	4.18070039104624	4.54086647266291
PBM_PU1_IRF8_v2_446	PU1_IDR_33737	GCCTAGCACAGAATGGGGAAGTGGAGAGAGTGCTAGGTCTTGATTCGCTTGACGCTGCTG	POISED_PU1	1.76062580970633	6.30271071476779	6.50411798372888	2.25623423882492	-0.9515344810149	6.50665978522824	6.67594137542604	5.78347250607145	9.16801743339089	5.84165229808713	6.57612768145832	7.48421098418991	7.07583326122084	6.5592591996897	6.0757546330952	5.82496480473586	5.89281746760744
PBM_PU1_IRF8_v2_447	PU1_IDR_2099	GCCTAGCACGGAAAGAGGAAGTGCTAGAGGTGCTAGGTCTTGATTCGCTTGACGCTGCTG	POISED_PU1	-0.708110183977955	7.78963622340248	8.63377368709824	4.44000722920769	-0.377205572301885	6.11307899889214	8.33152997674163	1.23971261434571	0.974647882694695	1.04923869218274	1.57210888616414	0.392488985263321	8.95971474477638	8.19318310805549	7.98320396348979	7.06482709813308	6.06746390270644
PBM_PU1_IRF8_v2_448	PU1_IDR_5637	GCCTAGCACGGAAAGAGGAAGTGAGGTGGGTGCTAGGTCTTGATTCGCTTGACGCTGCTG	POISED_PU1	3.80271727243261	7.61053031767686	7.82466908938469	4.2219574064884	-0.488023321342478	6.43690705649407	9.54427622968265	5.73874550979423	7.69934764644452	5.74410453128476	6.25952854527242	6.1563930863442	9.1126170714433	9.13203108720158	8.46334993808546	7.19380023147113	6.11583811342091
PBM_PU1_IRF8_v2_449	PU1_IDR_5312	GCCTAGCACAAAATGAGGAAGTGTGATTAGTGCTAGGTCTTGATTCGCTTGACGCTGCTG	POISED_PU1	3.62761383262173	7.79758955122805	8.15082202471939	3.51803293109165	-0.561459122952836	6.57614909256393	8.90469831422021	4.95820386992958	3.98277409812868	3.88735272045738	3.67306326299061	3.96280569010703	8.50284374859256	8.41902015721947	7.51889408724563	6.91392986724021	5.72318015829394
PBM_PU1_IRF8_v2_450	PU1_IDR_11946	GCCTAGCACAAATAGAGGAAGTGGATGTTGTGCTAGGTCTTGATTCGCTTGACGCTGCTG	POISED_PU1	0.111319014762731	7.3105431996837	7.62733305765314	4.26184010347649	-0.119957224664862	6.4723451126847	8.21774383633946	3.07886264674611	2.71385633492316	2.02016385645293	2.22694473264731	3.01522727118866	7.93744655050006	7.97175988758849	6.74459980267146	6.58750533253219	5.75442569700487
PBM_PU1_IRF8_v2_451	PU1_IDR_18977	GCCTAGCACAAAAAAAGGAAGTGATAGCCGTGCTAGGTCTTGATTCGCTTGACGCTGCTG	POISED_PU1	0.0451885016567867	6.4985167696086	6.52140374135383	3.06400628491764	0.707160989447371	6.3948448361112	6.17103143872705	1.03632510844008	0.635385164328379	0.479104333894573	0.830617016941057	0.430660629459962	6.32765432281953	6.31672513066988	5.62707568125184	5.00972288094844	5.09240375606383
PBM_PU1_IRF8_v2_452	PU1_IDR_12460	GCCTAGCACGCAAAGGGGAAGTGGTCAGAGTGCTAGGTCTTGATTCGCTTGACGCTGCTG	POISED_PU1	2.22908063682572	6.16856389303724	6.47720717548714	3.06726349105741	-0.964012047846081	6.60417621078611	4.98676608623235	2.41592644412739	3.02933424898182	2.19240583045499	1.59579613482646	2.35924970131912	6.90649728851597	6.07101720553307	5.96265621223661	5.6818295715891	5.94883037930455
PBM_PU1_IRF8_v2_453	PU1_IDR_19754	GCCTAGCACTAGAAGAGGAAGTGTGCGTGGTGCTAGGTCTTGATTCGCTTGACGCTGCTG	POISED_PU1	1.54167147093917	5.70630470335532	6.34872687103335	3.13258508489104	-0.653477827920187	6.50759634842217	3.66704303096019	2.8806093147413	6.28808056134137	2.96129729466915	1.85274510724601	5.6430411687375	5.7328515459646	6.03211066025472	5.14911369859918	5.63295500728126	6.02632989634956
PBM_PU1_IRF8_v2_454	PU1_IDR_27982	GCCTAGCACAGAAAGGGGAAGTACGGCAAGTGCTAGGTCTTGATTCGCTTGACGCTGCTG	POISED_PU1	1.78226867183844	7.6688820973222	7.68214417666359	3.49630345633146	-0.639869228381951	6.44385714301684	7.32302221772719	0.631864782025585	0.509798594382869	0.929456943447399	1.18928034942761	0.305741330768164	8.30496635239012	7.84447488996775	7.45562443476454	6.91744029591021	6.04266253010197
PBM_PU1_IRF8_v2_455	PU1_IDR_29771	GCCTAGCACAGAAAGAGGAAATGGTACCAGTGCTAGGTCTTGATTCGCTTGACGCTGCTG	POISED_PU1	-0.225539992755407	4.83244947925664	5.11629148221158	3.05446599865242	-0.0560606648260685	5.49701199406337	4.76569617898626	0.704225624409005	0.26376149530403	-0.0686034600197651	0.318072407518346	-0.190306608854274	5.26864374621397	5.07157659618466	4.82738559944996	4.9699107755149	4.46453072770371
PBM_PU1_IRF8_v2_456	PU1_IDR_28828	GCCTAGCACACAATGGGGAAGTGGCACTCGTGCTAGGTCTTGATTCGCTTGACGCTGCTG	POISED_PU1	1.30851006521864	5.31758051757553	5.54053316860863	2.31523109290951	-1.20287287240504	6.31316737235571	4.14077937119521	0.555238589902702	0.232155093767273	0.513344566232684	0.518625566255003	0.293114516350194	5.74726341672657	4.9970241368563	5.54260648818692	5.62929480618219	4.57136289948369
PBM_PU1_IRF8_v2_457	PU1_IDR_14666	GCCTAGCACTAGGAGAGGAAGTGAGAGAAGTGCTAGGTCTTGATTCGCTTGACGCTGCTG	POISED_PU1	2.69200381610967	4.16334621353393	4.29251806449072	2.76770052597784	-0.791553211496566	4.03569556022483	2.51393385095118	2.87820768983793	4.18089029082071	3.01992730809878	2.96638207625267	3.94167219349049	3.89637779396772	3.8738217252644	3.95839434519632	4.08223953603147	4.35519066897418
PBM_PU1_IRF8_v2_458	PU1_IDR_27382	GCCTAGCACTGTGGGAGGAAGTGCTTTTGGTGCTAGGTCTTGATTCGCTTGACGCTGCTG	POISED_PU1	0.67942674096459	4.19997908652889	4.39078863432435	2.90174392058946	-0.714589210132553	3.89830147985384	2.3163041976658	1.51748176144931	1.87857783666004	0.874275643757777	1.00644643516943	2.11739739644767	3.85275526762452	3.69221990002785	3.52593886046099	3.94821564391243	3.67085190537799
PBM_PU1_IRF8_v2_459	PU1_IDR_29123	GCCTAGCACTGCAAGGGGAAGTGGTTTTGGTGCTAGGTCTTGATTCGCTTGACGCTGCTG	POISED_PU1	2.19926535339175	5.07766367866522	5.34222161912448	2.50132653783838	-0.517240048214643	5.14509721162593	3.53689670760807	1.81178226969264	1.52189078275928	1.16346244991231	1.60450636138824	2.24542904639998	5.00691959654136	4.2189512820138	4.33313938917104	4.73910050916476	4.77360004951497
PBM_PU1_IRF8_v2_460	PU1_IDR_20404	GCCTAGCACAGGATGAGGAACTGAAAATGGTGCTAGGTCTTGATTCGCTTGACGCTGCTG	POISED_PU1	1.82613617223388	4.01866460192504	4.1543636879088	1.44023314258896	-0.278849652596654	4.13245093618156	3.16299667954528	2.19200728562397	1.16281188961026	0.930068560704639	0.934435423459762	0.763313398217786	4.275875847636	3.45600486589036	3.35750821816069	3.81548316477425	3.76428022223666
PBM_PU1_IRF8_v2_461	PU1_IDR_35569	GCCTAGCACAGGCAGAGGAAGTGAGAATGGTGCTAGGTCTTGATTCGCTTGACGCTGCTG	POISED_PU1	-0.207835918799826	3.0923754889198	3.23635377836272	2.533672496323	-0.722511068691069	2.70651458428551	1.76653319390444	3.1060642091936	3.51810612926193	2.30926571495237	2.24582677629035	3.44135601318354	2.73133744807469	2.7787385183021	2.4053134687036	3.05851835674993	3.12392611716582
PBM_PU1_IRF8_v2_462	PU1_IDR_10407	GCCTAGCACAAAAAAAGGAAGTGAAAAATGTGCTAGGTCTTGATTCGCTTGACGCTGCTG	POISED_PU1	3.12645823741389	7.1142159873963	6.42471117827633	3.12783000101813	0.85769217479718	6.50239865246713	6.40327972090391	2.79925440885595	1.94469109617139	1.61698928440585	0.7853264675284	1.7224191808828	6.4764190784547	6.78989320371695	5.63205047199353	5.25468681812192	5.10393215813762
PBM_PU1_IRF8_v2_463	PU1_IDR_13653	GCCTAGCACAGAAAAGGGAAGTGGGAAGGGTGCTAGGTCTTGATTCGCTTGACGCTGCTG	POISED_PU1	3.18509484018542	6.49159939479717	6.80812576691546	3.09717683470952	0.0860727993970976	6.67803309741091	6.20882807179017	2.72605167381962	4.0049879309322	1.96941532493445	1.96846522086509	3.08744506994253	7.12299962872001	6.3518488074307	6.23431923330265	6.04317316975527	5.43967603603792
PBM_PU1_IRF8_v2_464	PU1_IDR_16018	GCCTAGCACCTTGGGAGGAAGTGTGGAGCGTGCTAGGTCTTGATTCGCTTGACGCTGCTG	POISED_PU1	-0.166332605943149	2.6495889500934	2.96670645643645	2.21803056597488	-0.501579409788091	2.27665161073079	0.772362735758654	1.97597712439097	4.80990639874658	1.78229460109223	0.87763188833024	3.91342843624337	2.52919022749683	3.0472444018453	2.56495967367431	3.25578530698031	3.0074030201363
PBM_PU1_IRF8_v2_465	PU1_IDR_7254	GCCTAGCACGAAATGAGGAAGTGACAGACGTGCTAGGTCTTGATTCGCTTGACGCTGCTG	POISED_PU1	1.44521097865504	7.93841973490329	8.37022418936595	3.76957271633771	-0.739215090767626	6.08241761292092	9.46087793429199	1.47237740306181	1.01117969000552	1.02908805681675	1.44342520152716	1.31343835470744	8.47742001571164	7.7176474653674	7.496853159235	7.2323772636032	5.79938286902072
PBM_PU1_IRF8_v2_466	PU1_IDR_20108	GCCTAGCACTAAATGGGGAAGTGTAGACTGTGCTAGGTCTTGATTCGCTTGACGCTGCTG	POISED_PU1	1.36589527839254	6.33549118158512	6.88080899327509	2.51029407963568	-0.57317766366717	6.49836012019538	4.72216952265887	2.90683918348966	1.76329378265501	1.43801582754851	2.21581872465593	2.28014131592983	6.38677257885151	5.76287946988271	5.50762168709641	5.59108380367009	5.21412414456374
PBM_PU1_IRF8_v2_467	PU1_IDR_2667	GCCTAGCACTAAATGAGGAAGTGCTCAAGGTGCTAGGTCTTGATTCGCTTGACGCTGCTG	POISED_PU1	1.27860958773697	7.81168194510465	8.40289288611311	3.65088546042158	-0.436069301076055	6.50101114140516	8.21235801882448	0.617381656832098	-0.0410057451032597	0.636855617264301	1.19944222460009	0.014443946892294	8.44532494626567	7.85226910863002	6.94991029379728	6.59237072978729	5.41127138815939
PBM_PU1_IRF8_v2_468	PU1_IDR_6791	GCCTAGCACTGAAAGAGGAAGTGGAGGGGGTGCTAGGTCTTGATTCGCTTGACGCTGCTG	POISED_PU1	1.32253985360557	6.93551599320445	7.52482210084979	4.0572529115382	-0.332401684458439	6.97047943879952	7.83981717626074	3.38193924850163	5.01257784115649	2.75355439348737	3.47534800996686	4.92998731534933	8.04302684820667	8.0040585393655	7.12645918475919	6.63361098693693	6.5166158344888
PBM_PU1_IRF8_v2_469	PU1_IDR_20520	GCCTAGCACTGGGAAAGGAAGTGAATCTGGTGCTAGGTCTTGATTCGCTTGACGCTGCTG	POISED_PU1	0.181783930788941	2.41547323527915	2.56663172872598	2.68672431914626	-0.325887890065116	2.39985014278986	1.88471376749495	2.23095215112054	1.97815744605528	1.2499358892214	1.51498441422462	2.31462091160423	2.28939311623775	2.28680138440439	2.06920063676619	2.57862590709528	2.13986380569304
PBM_PU1_IRF8_v2_470	PU1_IDR_13565	GCCTAGCACGAGAAGAGGAACTGAGTAGAGTGCTAGGTCTTGATTCGCTTGACGCTGCTG	POISED_PU1	0.177222676539182	3.95927570860609	4.3458700308447	1.45821434741144	-0.431629843144816	4.67338317127125	2.76145014175022	0.994289256858888	0.723943417727348	1.33060244143746	0.832699103256063	0.717667952488834	4.62989843428031	3.54006529418945	3.75026910789927	4.31070964246309	4.67992749062277
PBM_PU1_IRF8_v2_471	PU1_IDR_13405	GCCTAGCACAAAGAAGGGAAGTGACTTGCGTGCTAGGTCTTGATTCGCTTGACGCTGCTG	POISED_PU1	1.28843656245897	3.85971427739956	3.79825636320111	1.88808711925706	-0.757826072585169	3.5146582417191	2.9265474105833	0.165186692312823	-0.101027692604806	0.401175628986263	0.343444287561893	0.262669200101269	4.23658412524735	3.13410192186082	3.73119910866761	4.08024392607655	3.81367876504578
PBM_PU1_IRF8_v2_472	PU1_IDR_12487	GCCTAGCACAAAAAGAGGAAGTCCTATTTGTGCTAGGTCTTGATTCGCTTGACGCTGCTG	POISED_PU1	1.99652263510432	8.54206012184066	8.84285476232199	4.27884493630681	-0.867632913171058	5.95370882309654	11.0860530053441	0.902106489980489	-0.0140181188285503	0.190819504013358	1.75961309305331	-0.431444781089261	9.55075081588784	8.95005398903139	7.92047861880012	7.33827942433906	5.55581286892272
PBM_PU1_IRF8_v2_473	PU1_IDR_13000	GCCTAGCACGAAAGGGGGAAGTGCAGCTGGTGCTAGGTCTTGATTCGCTTGACGCTGCTG	POISED_PU1	0.095304445136544	5.05366699363516	5.30344514794079	2.2485544876572	-0.907942911531483	5.49759707802346	4.40330310983785	-0.116783432197629	0.259067721004794	0.31755355651871	0.140815119780507	-0.03607651767857	5.66269941308701	4.63811532150613	4.92219534099496	4.92578793668426	4.41734883978259
PBM_PU1_IRF8_v2_474	PU1_IDR_25403	GCCTAGCACTGGAAGAGGAAGTGGCTAACGTGCTAGGTCTTGATTCGCTTGACGCTGCTG	POISED_PU1	0.205631265114099	5.89062224306109	6.67911196981872	3.5111074933071	-0.477585565880898	6.94245225797948	5.82753380904604	0.980878446599359	1.1293898108469	1.09321501377836	0.718692586697479	0.928081362104893	6.52116387158346	5.51086008273143	5.88825584843345	6.24399818810678	5.28242441477622
PBM_PU1_IRF8_v2_475	PU1_IDR_8899	GCCTAGCACAAAATGGGGAAGTCGTTGGAGTGCTAGGTCTTGATTCGCTTGACGCTGCTG	POISED_PU1	-0.348899394914875	7.55590652875371	7.5329558382385	3.08953555581783	-0.298939510467762	6.93579176635369	8.19779605186666	1.39666064995815	1.53861715630636	1.27101712992583	1.34967058678421	1.8542596111359	7.73180189489599	7.5660448585287	6.87979172463415	6.30950856288663	5.83786265512725
PBM_PU1_IRF8_v2_476	PU1_IDR_17018	GCCTAGCACTGAATGAGGAACTGAAAAATGTGCTAGGTCTTGATTCGCTTGACGCTGCTG	POISED_PU1	1.33849603080583	5.29241015724965	5.28581061398462	1.9247337588956	-0.390700866599102	5.81656597807019	4.52602199051826	1.167567137093	0.475229286631335	0.224291256142862	0.186843784948398	0.455616680667128	5.36073279036436	4.78143593562306	4.77506512494927	4.87652178337071	4.76815857458976
PBM_PU1_IRF8_v2_477	PU1_IDR_14990	GCCTAGCACAAATTGAGGAAGTCTAGTTCGTGCTAGGTCTTGATTCGCTTGACGCTGCTG	POISED_PU1	-0.2809549170228	6.58714998808856	7.01018552944799	3.0602127447817	1.07666001152082	6.46799390595666	6.27749287612299	-0.402601040980602	-0.192443128868806	-0.760786298483014	0.361997212358009	-0.36813420858545	7.10054515979927	6.31576678141076	5.85989825884442	6.26648094217268	5.09522228904063
PBM_PU1_IRF8_v2_478	PU1_IDR_8143	GCCTAGCACAAAAGGAGGAAGTCCTTGCCGTGCTAGGTCTTGATTCGCTTGACGCTGCTG	POISED_PU1	1.09365058109567	6.56373895490717	6.85801508690864	2.78014930666246	-0.0162581654800163	6.53278884788484	6.41842508219272	-0.0946656345608077	-0.19074787934469	-0.0419644959827816	0.609381638388175	-0.381459213550368	6.55350443863289	5.72211172188243	5.76811570138592	6.04280824136873	4.81052930673044
PBM_PU1_IRF8_v2_479	PU1_IDR_27677	GCCTAGCACGAAAAGAGGAAGTCATACTAGTGCTAGGTCTTGATTCGCTTGACGCTGCTG	POISED_PU1	1.52277148764553	8.05704796186774	8.40230631587547	4.03911266357059	0.548243493078381	6.38132325791933	10.2494491532507	0.825517480306096	0.567957001959225	0.678504811996195	1.55294248009661	0.168875293727408	8.90813298916039	8.49608735282734	7.49009376303685	6.87285943104744	5.40206785119744
PBM_PU1_IRF8_v2_480	PU1_IDR_11723	GCCTAGCACAGTATGAGGAAGTGAGACCTGTGCTAGGTCTTGATTCGCTTGACGCTGCTG	POISED_PU1	3.38483333023523	5.63249081768217	6.31814369138661	2.73213499589707	-0.485773589180747	6.4982471997746	3.85194568002823	3.01216829397409	2.30686637837605	1.35503911243978	1.93419904941021	2.19684120392763	6.11824825204452	5.58605478011872	5.05308783290734	5.79688651304745	4.74358728915031
PBM_PU1_IRF8_v2_481	PU1_IDR_32700	GCCTAGCACCTCTAGAGGAAGTGCAACCCGTGCTAGGTCTTGATTCGCTTGACGCTGCTG	POISED_PU1	1.25218948243974	3.29122911582178	3.55271730439303	2.63647243894881	-0.509099923492595	3.23540884840053	2.16991684481687	0.0178902249931449	-0.483533119630722	-0.0704521575512541	-0.458710346873192	-0.412484613943407	3.04309634322454	2.55949796073138	2.56480452788602	3.23280148832934	2.93722022120146
PBM_PU1_IRF8_v2_482	PU1_IDR_34622	GCCTAGCACGATGAAAGGAAGTGAAAATCGTGCTAGGTCTTGATTCGCTTGACGCTGCTG	POISED_PU1	-0.451030611629362	2.24005780067305	2.13043063835412	2.36744416426544	0.434627751915744	1.29807781833479	0.63110562856617	1.46106890897375	2.3314524266777	0.388510229449977	0.664883086212922	2.02734915269839	1.35784550235163	1.8065104415985	0.879345811486852	2.11479988100072	2.02637910184289
PBM_PU1_IRF8_v2_483	PU1_IDR_31405	GCCTAGCACTAAAGAGGGAAGTGTGACTAGTGCTAGGTCTTGATTCGCTTGACGCTGCTG	POISED_PU1	0.636422662577535	3.88857483222632	4.08445845432427	2.03249114466467	-0.596422029319406	3.82795002989147	2.78271100508818	2.20169881231063	3.40151620893415	2.02437275662327	1.49789956442527	2.40253412131458	4.0365983480344	3.47883389772613	3.77210456857623	3.87745012799938	3.84563112160537
PBM_PU1_IRF8_v2_484	PU1_IDR_9968	GCCTAGCACGAGGAGAGGAAGTGGAGACTGTGCTAGGTCTTGATTCGCTTGACGCTGCTG	POISED_PU1	2.05606167623936	3.66917674955233	4.17765182887248	2.80474752029823	-0.944484852438513	3.70379499721956	1.94259993526101	1.05969459384935	1.65870218577051	1.08733772950497	1.16007454803549	1.40292278851714	3.46801285961592	3.15072417564952	3.29384991648921	3.88179644196216	3.3662485378238
PBM_PU1_IRF8_v2_485	PU1_IDR_2664	GCCTAGCACGAAAAGGGGAAGTGAGGGATGTGCTAGGTCTTGATTCGCTTGACGCTGCTG	POISED_PU1	4.60654923466952	7.80622390970391	8.35417604107802	3.66518225700339	-0.534835000813434	6.04133907142164	9.29358534627869	3.38964527520717	4.93750643842545	2.70567719499155	2.7844983434014	3.88513554335357	8.59653317625901	8.63538800455547	7.2718211764208	6.65242052053548	5.91710405399925
PBM_PU1_IRF8_v2_486	PU1_IDR_27531	GCCTAGCACTAAAGAAGGAAGTGAAAATTGTGCTAGGTCTTGATTCGCTTGACGCTGCTG	POISED_PU1	0.364948555860671	4.33240958152815	4.73968638398331	2.2344312781574	0.771715881534617	4.70067597306322	4.06960391749602	2.99165721154241	3.08708710484292	2.32199589405268	1.41177444765913	2.18616608414621	4.93729735684624	4.69430945898717	4.39547534323884	4.6295808123999	4.57408359928856
PBM_PU1_IRF8_v2_487	PU1_IDR_17878	GCCTAGCACACAGAGAGGAAGTAGATAAAGTGCTAGGTCTTGATTCGCTTGACGCTGCTG	POISED_PU1	0.81050962124579	4.74989499045622	5.31398864987294	2.84568871086531	0.111798436193739	4.82223765568065	2.79369677221354	-0.0739529949562882	0.734681830531284	0.893924437867514	0.163522095552973	0.144416222980321	4.4324844437053	4.0163814098351	4.45551865588898	4.68240840356981	4.27229254297755
PBM_PU1_IRF8_v2_488	PU1_IDR_16068	GCCTAGCACTGAAGAGGGAAGTGAGAGAGGTGCTAGGTCTTGATTCGCTTGACGCTGCTG	POISED_PU1	0.509206539610914	3.36635850372373	3.48205053504098	1.65736306121336	-0.746659588272045	3.45872635512594	2.62882528552628	3.36378365997721	4.05505432300648	2.45546699538594	2.40367858429222	4.33975279622169	3.31799582149752	2.97578061643519	3.2206219829613	3.52675568025789	3.87702012480323
PBM_PU1_IRF8_v2_489	PU1_IDR_28762	GCCTAGCACGGAATGGGGAAGTGGCATTTGTGCTAGGTCTTGATTCGCTTGACGCTGCTG	POISED_PU1	1.616332887571	6.72952061972652	6.8452691773573	2.68403052240806	-1.01637016794596	6.44662287388725	5.51556909585466	1.23379398206499	1.11779497080283	0.675817307201727	1.1336086105939	0.967968246220135	6.96583672548026	6.47573474033009	6.03536901307156	5.88300693300592	5.55336769839156
PBM_PU1_IRF8_v2_490	PU1_IDR_27702	GCCTAGCACCAAAGAGGGAAGTGACCTTCGTGCTAGGTCTTGATTCGCTTGACGCTGCTG	POISED_PU1	-0.575091597853128	5.06377268298243	5.14022017926752	2.07120526904712	-0.984246386487722	5.3530117034704	4.55239968574266	-0.0767562037364498	-0.420071092013576	0.324433798778129	0.371050774948236	-0.140677156722143	5.17934811948585	3.87384681897145	4.60096071378799	4.979823029769	4.59878763627798
PBM_PU1_IRF8_v2_491	PU1_IDR_15158	GCCTAGCACGGGGTGAGGAAGTGAAATGAGTGCTAGGTCTTGATTCGCTTGACGCTGCTG	POISED_PU1	-0.337213337972633	3.81627039987277	3.42957471667828	2.21742277129787	0.181068705549872	3.42817779022958	2.02613197725662	5.72747719035629	7.62237645024969	6.17041326796211	6.92671300706941	6.56514828489463	3.70734958639531	3.67378783824653	3.42839121513823	3.93795218305758	4.23620937561553
PBM_PU1_IRF8_v2_492	PU1_IDR_22723	GCCTAGCACAAGAAAAGGAAGTGGAAAACGTGCTAGGTCTTGATTCGCTTGACGCTGCTG	POISED_PU1	-0.914889745836907	4.06919490124546	3.83488790244081	2.45463665060391	0.447560597810558	3.22314133702757	3.34331541452859	1.09804953611666	2.95056322305975	0.794477658248346	1.18644928553971	1.83458797735143	4.13376572388569	4.27841373057963	3.55164382263113	3.59968242470321	4.0023656143872
PBM_PU1_IRF8_v2_493	PU1_IDR_23732	GCCTAGCACGCAGAGAGGAAGTGGGAGGGGTGCTAGGTCTTGATTCGCTTGACGCTGCTG	POISED_PU1	-0.199652939425347	3.58801100320928	3.97788262872327	2.72564273069213	-0.547088500954395	4.69768327034609	3.48666352930902	2.00427130928962	4.12453761111508	1.61951875692957	1.50060427525661	3.05245124604852	3.52909980347686	3.60926354178173	3.38692815886799	3.66751173597299	3.39161189053121
PBM_PU1_IRF8_v2_494	PU1_IDR_5855	GCCTAGCACAGAAAGAGGAAGTGCCTCTTGTGCTAGGTCTTGATTCGCTTGACGCTGCTG	POISED_PU1	2.33529169836033	8.40462657689331	8.78664479980311	4.2189770040456	-0.584441825663126	6.26586504836126	8.86953490272423	1.55950372280617	0.273797681557131	1.02398818704868	1.47738899144105	-0.22603691258304	9.10892270879249	8.33614047252709	7.94092778020851	7.23276526154432	5.51596420273978
PBM_PU1_IRF8_v2_495	PU1_IDR_25345	GCCTAGCACGACAGGAGGAAGTGGAACTCGTGCTAGGTCTTGATTCGCTTGACGCTGCTG	POISED_PU1	0.703151875384012	4.69851788702309	4.57708238205421	2.87758216331064	-1.0296355745594	5.11716537145367	2.18137883418608	0.909119091579119	0.197666509483929	0.689061134150842	0.27458861331794	0.0587386971374995	4.1562052520383	3.33039098336562	3.74993273387276	4.36686243804963	3.69222176068645
PBM_PU1_IRF8_v2_496	PU1_IDR_13115	GCCTAGCACAGAATAAGGAAGTGGCTAATGTGCTAGGTCTTGATTCGCTTGACGCTGCTG	POISED_PU1	-0.54966571498305	5.85213141571303	6.10972522539529	2.38884015821475	-0.104627713399832	6.34926582196015	6.0827958102875	0.901337512824962	0.52817825149696	0.213638177977089	0.126245038572894	0.369899583992972	6.44744063527831	5.78245869111009	5.4756411821126	5.22451147331768	5.12554368090682
PBM_PU1_IRF8_v2_497	PU1_IDR_4472	GCCTAGCACAGAGAAAGGAAGTGAAATTCGTGCTAGGTCTTGATTCGCTTGACGCTGCTG	POISED_PU1	1.25427989506326	2.98848982350333	2.55330852279835	2.39334414175962	0.270871287919073	2.48654304873819	2.38940671498266	0.995062166998172	1.32157350169093	0.106325949829123	0.220108444031883	0.760854418966532	1.99428884264356	2.49269978294732	2.02316166099833	2.56195274274285	2.33983249541067
PBM_PU1_IRF8_v2_498	PU1_IDR_20356	GCCTAGCACTGAAAGAGGAACTCTCACATGTGCTAGGTCTTGATTCGCTTGACGCTGCTG	POISED_PU1	-1.70291171484404	4.88552356061128	5.43770362016995	1.46699435608521	-0.735692941845096	5.76029611819826	4.40945803539401	-0.249953554370979	-0.593745091599939	-0.293182625672607	-0.102470553420592	-0.548378123834487	5.08319826213599	4.44397052169783	4.18350854622524	4.92106030465298	4.36564981911749
PBM_PU1_IRF8_v2_499	PU1_IDR_11957	GCCTAGCACGGAAAGAGGAACTAGCAAAGGTGCTAGGTCTTGATTCGCTTGACGCTGCTG	POISED_PU1	1.36819161661392	6.69787932186959	7.0487036968792	2.77206987690131	-0.239249289946853	6.45086136735906	7.37788497617478	0.358967386001389	0.146970966788735	0.460198732766711	0.925300858276492	0.122271830973593	7.52431072431639	6.66652493021768	6.35130854554364	6.33332269995038	5.23197765776882
PBM_PU1_IRF8_v2_500	PU1_IDR_27435	GCCTAGCACTCCGAGGGGAAGTGTCCATTGTGCTAGGTCTTGATTCGCTTGACGCTGCTG	POISED_PU1	0.109869660950817	2.9750619531517	3.21661078675483	2.05850150081756	-0.827384664770501	2.58503589678736	1.61657732563704	-0.175004992659	-0.685233792950881	0.374824490651254	-0.469873913587369	-0.264987222232928	2.53863935532126	1.90573806685171	2.37924208580025	2.97385040420364	2.4605415599815
PBM_PU1_IRF8_v2_501	PU1_IDR_25600	GCCTAGCACGAAATGAGGAACTGATTGGGGTGCTAGGTCTTGATTCGCTTGACGCTGCTG	POISED_PU1	1.09065901481502	6.47338133127938	7.04340996261469	2.5543141312324	-0.543518105619414	6.40833169108393	6.39605720142776	1.00073160452367	0.784136058924095	0.359028808951901	1.12075039157769	0.57702178901614	6.54953091003249	5.64433708716539	5.11717326012985	5.9681967007932	4.9221657289022
PBM_PU1_IRF8_v2_502	PU1_IDR_1651	GCCTAGCACAAAAAGAGGAAGTGACTCACGTGCTAGGTCTTGATTCGCTTGACGCTGCTG	POISED_PU1	3.78664415416392	8.48985800223867	8.81373713715831	4.19974961407704	-0.420477648792198	5.68511387338841	11.0080437883065	2.8883191870436	1.04101069494323	2.05488670544039	2.55982467020282	-0.106964912325624	9.74902678287913	9.70846468640642	8.73841067728563	7.55027068068195	5.78039219264224
PBM_PU1_IRF8_v2_503	PU1_IDR_10150	GCCTAGCACAAAAAAAGGAAGTGGTAGCAGTGCTAGGTCTTGATTCGCTTGACGCTGCTG	POISED_PU1	2.29813623171234	6.75243982788915	6.38580229975183	3.16686878006864	-0.0781025823358504	6.5334119149602	5.89795163936658	0.923936036443607	1.21010512573795	0.783656997753225	1.08749549829659	1.34965614731653	6.44207531214813	6.9195570814914	6.27478848569576	5.94166915140901	5.44880615165106
PBM_PU1_IRF8_v2_504	PU1_IDR_22874	GCCTAGCACTAGAGGAGGAAGTGCAAACCGTGCTAGGTCTTGATTCGCTTGACGCTGCTG	POISED_PU1	0.0451885016567867	3.93903483867651	4.05585662887368	2.67586378962186	-1.08746935517524	4.60894212224554	3.19316678467846	-0.0121311224743937	0.288069718026058	0.296912238161014	-0.383199992884337	0.256240302900718	4.62723796403086	3.42052401967596	4.02520539398574	4.21056098668364	4.35681066503006
PBM_PU1_IRF8_v2_505	PU1_IDR_7119	GCCTAGCACAGAAAAGGGAAGTGAGTTACGTGCTAGGTCTTGATTCGCTTGACGCTGCTG	POISED_PU1	2.68319031996422	7.29147885912792	7.28237563886315	3.01281361767692	-0.467231472445963	6.61036525032916	6.84014763587608	1.74836216435486	2.06143798786789	1.47983424306787	1.61991079659387	1.8089565244972	7.36456962260638	6.89807666594772	6.44238803766837	6.276527472493	5.82132628191316
PBM_PU1_IRF8_v2_506	PU1_IDR_33052	GCCTAGCACGAGAAAAGGAAGTGGCTCTTGTGCTAGGTCTTGATTCGCTTGACGCTGCTG	POISED_PU1	-0.00332710875972328	3.67132958732541	3.9577894446446	2.63341289759367	0.454480787407053	3.24186572119346	2.90871357417412	0.506316541091335	0.187170172867577	0.665058172034212	0.16486246847716	0.481979202030437	3.70686260207931	3.24261571527071	3.60750646247172	4.04051261197231	3.72681780447751
PBM_PU1_IRF8_v2_507	PU1_IDR_19874	GCCTAGCACTACATGAGGAAGTGCCTGAGGTGCTAGGTCTTGATTCGCTTGACGCTGCTG	POISED_PU1	-0.887735891187369	5.03709619162402	5.07169754701701	2.33542035189874	0.0174742536497264	5.32748191003949	3.98338094460077	-0.167354270051089	-0.199846311464187	0.621051123276685	0.33264407290038	-0.119108393525467	5.03137514820796	3.83098011380361	4.30808453202507	4.66260485220157	4.60374467295906
PBM_PU1_IRF8_v2_508	PU1_IDR_7839	GCCTAGCACCAAAAGAGGAAGTCGCATTAGTGCTAGGTCTTGATTCGCTTGACGCTGCTG	POISED_PU1	0.777263267359076	7.80946125366098	8.1352791263281	3.71105044414879	-0.384003071378443	6.29125328349715	7.82063338422177	0.85865404872285	0.268310251548256	0.294545748360451	1.05680748904318	0.0501956162409984	8.9340253967209	8.49600143742726	7.63722746576377	7.29688487086563	5.68292360013756
PBM_PU1_IRF8_v2_509	PU1_IDR_31340	GCCTAGCACCAAATAAGGAAGTGACAACAGTGCTAGGTCTTGATTCGCTTGACGCTGCTG	POISED_PU1	-0.232274416765113	5.99392341161723	6.31319016147379	2.75293840024727	0.221323595266631	6.98118700184377	5.96952334200759	0.532272614935252	0.888927313050551	0.301649297722253	0.728877653051766	0.481592733408067	6.53118881788449	6.08264794874753	5.89196108254839	5.78766735538445	4.91727708507602
PBM_PU1_IRF8_v2_510	PU1_IDR_4799	GCCTAGCACGAAATGAGGAAGTGCTAGTGGTGCTAGGTCTTGATTCGCTTGACGCTGCTG	POISED_PU1	2.5020080882353	8.07291371027051	8.38156325609518	4.41523145906566	-0.700221438989662	6.2409953771936	8.93015571526559	2.24760098151867	1.94308254817301	1.55614547075279	2.23354623345907	1.76136846161684	8.53455303221832	8.26628093572676	7.49103615692945	7.10491523431754	5.4555037923168
PBM_PU1_IRF8_v2_511	PU1_IDR_13707	GCCTAGCACAAAGAGAGGAAGTACAGTTTGTGCTAGGTCTTGATTCGCTTGACGCTGCTG	POISED_PU1	-0.778600141643697	5.34546904385269	5.30804780859454	2.88345379737555	0.54357935583332	5.15558395035745	3.43166141662656	-0.0809241107306713	-0.00323988303465257	0.4629859835626	-0.0598840313431317	-0.282756199351025	5.15215836195679	4.8465024849837	4.8667724493082	4.90275911171476	4.91369217380817
PBM_PU1_IRF8_v2_512	PU1_IDR_8946	GCCTAGCACAAAATGAGGAAGTTGGATGGGTGCTAGGTCTTGATTCGCTTGACGCTGCTG	POISED_PU1	1.61731111851073	8.35073300289979	8.7317788255471	3.82414689766497	-0.00548349914676427	5.87707939472721	10.4721143829182	2.30559221550026	1.79453831156791	1.40406878079796	2.34635589216073	2.62527305441669	9.42467855673035	9.17344799041994	8.21244680274691	7.52650048805744	6.00418740912634
PBM_PU1_IRF8_v2_513	PU1_IDR_30366	GCCTAGCACGGATTAAGGAAGTGGAACTAGTGCTAGGTCTTGATTCGCTTGACGCTGCTG	POISED_PU1	3.54316764535192	5.6495261798671	6.038092365191	2.60134287258827	-0.183589637256882	6.35733682072005	4.21837617097075	3.5129801395005	1.2324191226913	2.46971513225696	1.71917788805209	0.964531903931973	5.73624543997618	5.40846180865392	5.15374361120313	5.00567264207297	4.68692278766304
PBM_PU1_IRF8_v2_514	PU1_IDR_27389	GCCTAGCACAGGAAGAGGAAATGATTTTAGTGCTAGGTCTTGATTCGCTTGACGCTGCTG	POISED_PU1	-0.0485385016330627	3.77492195293183	3.57340677659659	3.09963541675628	-0.345047370478657	2.65429605393681	2.36338734079426	0.148352697266553	0.574517255407492	0.106607359501405	0.224350993688097	-0.0622542806675935	3.03796493224438	3.64270332168984	3.12502898311795	3.35158993723758	3.69404213547986
PBM_PU1_IRF8_v2_515	PU1_IDR_3365	GCCTAGCACGGAAAAGGGAAGTGCTCTGAGTGCTAGGTCTTGATTCGCTTGACGCTGCTG	POISED_PU1	0.648653497121897	6.96205671093065	7.08420674673503	3.23828811393467	-1.27068444142784	6.54931375578204	6.63090506488074	0.584619108852663	0.674293668514622	0.868505737854821	0.676329521856167	0.594609595033745	7.49040196385328	6.75418194589061	6.39114618015913	6.19521168731776	5.56151736432934
PBM_PU1_IRF8_v2_516	PU1_IDR_26188	GCCTAGCACGAAAAGAGGAAATGAGGTAGGTGCTAGGTCTTGATTCGCTTGACGCTGCTG	POISED_PU1	0.33783054257411	6.06813828959577	6.0136637120243	3.39764604886676	0.505136292165025	6.60259003169841	5.51254973019037	1.21546539476271	1.62866411620112	0.86789870130574	1.25501204571084	0.989929499524121	6.08791375341222	6.03222612701286	5.22625663252843	5.28749063277375	5.03478316121564
PBM_PU1_IRF8_v2_517	PU1_IDR_31155	GCCTAGCACAGTTTAAGGAAGTGAATTTCGTGCTAGGTCTTGATTCGCTTGACGCTGCTG	POISED_PU1	-0.951717023756798	5.94244448371335	6.27395228722734	2.90020868537802	-0.435873227092362	6.06028959007391	3.74394823779601	0.68897874194085	0.59734745741829	0.145506120674496	0.0164850651554562	0.705457616218383	5.60170392968494	5.38378937251842	4.75550522618958	4.80686643960506	4.82456781444744
PBM_PU1_IRF8_v2_518	PU1_IDR_12548	GCCTAGCACCAAAAGAGGAAGTGAAGCTGGTGCTAGGTCTTGATTCGCTTGACGCTGCTG	POISED_PU1	4.8092415849023	8.3662030388874	8.20559215967799	4.32300710118488	-0.169616165979661	5.90823525105318	10.5254051535445	4.54842470733791	2.28380556900207	2.54910555810151	2.27936117029645	0.993153868266901	8.94845155413114	9.31892802421954	7.57080012273182	7.32868630004964	5.34792737729336
PBM_PU1_IRF8_v2_519	PU1_IDR_9864	GCCTAGCACAAAAAAGGGAAGTGACATACGTGCTAGGTCTTGATTCGCTTGACGCTGCTG	POISED_PU1	1.71292355840926	7.75796611731926	7.9911093974431	3.35599839238222	0.0555615255769721	6.67598860742923	7.70161229476888	1.59498946339803	1.20414169553428	1.30632937054357	1.39450553831712	0.429245533961299	7.61867908641407	7.39516755732146	6.73013009381539	6.69474967286573	5.71493634884101
PBM_PU1_IRF8_v2_520	PU1_IDR_19658	GCCTAGCACAAGAGGAGGAAGTGAGAGAGGTGCTAGGTCTTGATTCGCTTGACGCTGCTG	POISED_PU1	1.7724273646551	4.33281033012403	4.24500922111044	2.52574032226954	-0.520043438527653	4.2654312040683	2.60269913581213	2.27658974875574	3.43440321599273	2.00393554866684	2.21333171608071	3.24239569791667	4.35138514755984	3.39143246864309	4.00187481652386	4.21361545071684	4.36822809036845
PBM_PU1_IRF8_v2_521	PU1_IDR_17480	GCCTAGCACGAAATGGGGAAGTCAGGACAGTGCTAGGTCTTGATTCGCTTGACGCTGCTG	POISED_PU1	0.876040048592152	6.54707290275831	6.43640476468663	2.60224801432431	-0.32319177470419	6.86731532339819	5.74371079533709	0.0210809399590447	1.35065897935458	0.38605072686236	0.552108709938045	0.357394682002065	6.88470422421967	6.22908857585126	5.8643380459901	5.76334303856211	5.55201944580679
PBM_PU1_IRF8_v2_522	PU1_IDR_18782	GCCTAGCACAAGAGGAGGAAGTGGAAGGGGTGCTAGGTCTTGATTCGCTTGACGCTGCTG	POISED_PU1	1.57625913949079	4.24928576258482	4.51656376547201	2.56577749767558	-0.415195946317783	4.34707625753651	3.13130372637103	2.79969227010098	3.39097156970875	2.23779570512917	1.93828001417292	3.70965455740745	4.01589881179913	3.97462035901668	3.92097063188716	4.22467977796498	4.23442427345053
PBM_PU1_IRF8_v2_523	PU1_IDR_24962	GCCTAGCACAGAAAGAGGAACTGGTTCCTGTGCTAGGTCTTGATTCGCTTGACGCTGCTG	POISED_PU1	2.7712384364679	6.81666195353264	7.56680264282636	3.03848093656386	-0.784946171229117	6.78904346615275	7.80935338574128	1.76160858906485	-0.40932298651637	0.549413203349007	0.961324373749799	-0.35438204711744	7.5475938155538	6.39431732667347	6.2201597381064	6.54381432895639	5.03199798270558
PBM_PU1_IRF8_v2_524	PU1_IDR_14941	GCCTAGCACCAAATGAGGAAATGGGCTGTGTGCTAGGTCTTGATTCGCTTGACGCTGCTG	POISED_PU1	-0.600114493525892	4.10521672054855	4.47883935875182	2.18656425525317	-0.351856172858943	4.66727358390835	3.18380617133006	1.09086902566424	1.31139714239123	0.516071411885384	0.256387209962477	1.07707352925835	4.38388007439511	3.94507908855366	3.8860662107349	4.04933473570696	4.31471383541802
PBM_PU1_IRF8_v2_525	PU1_IDR_14703	GCCTAGCACCAGAGGGGGAAGTGGTCAACGTGCTAGGTCTTGATTCGCTTGACGCTGCTG	POISED_PU1	0.705185756889661	3.72088835826771	4.25522589500227	2.00642977874693	-1.03555437487183	3.70912701058125	2.98010943370157	-0.0121311224743937	0.188321987406195	1.21744568551301	-0.120487840525172	0.638826610309382	3.74379064644508	3.31367136253369	3.71477076575896	3.96137082351892	3.36733393273339
PBM_PU1_IRF8_v2_526	PU1_IDR_7272	GCCTAGCACTAAGAAGGGAAGTGAACTAAGTGCTAGGTCTTGATTCGCTTGACGCTGCTG	POISED_PU1	-0.10378789527126	3.44937307103241	3.25657044341372	1.60863211980572	-0.502470153337926	2.48654304873819	1.97112724945923	0.75417040566149	0.590128967360147	1.01437667272277	0.515886514843132	0.939574958969942	2.73133744807469	2.61016869113148	3.16927082032426	3.23449298358293	3.01578224086072
PBM_PU1_IRF8_v2_527	PU1_IDR_21633	GCCTAGCACGAGAAAGGGAAGTGGCTCAGGTGCTAGGTCTTGATTCGCTTGACGCTGCTG	POISED_PU1	-0.986512121965917	4.50644562589637	4.96748696417501	2.29255082399295	-0.232580215764125	4.88965506903781	3.44520813219715	0.180220729866711	0.950581167438116	1.44322066636611	0.211741245419473	1.10014806560271	4.63431686788088	4.0820063847314	4.43698114396408	4.58036661782103	4.75830201771052
PBM_PU1_IRF8_v2_528	PU1_IDR_18146	GCCTAGCACGGAGGAGGGAAGTGGAAAGAGTGCTAGGTCTTGATTCGCTTGACGCTGCTG	POISED_PU1	-0.397376163756715	2.66006395220632	2.52304116962434	1.81215196404276	-0.869234067835263	2.42058616544291	1.92581100538979	4.0279208035361	4.678389644118	3.12814306242485	3.80711780111047	4.44321829052258	2.2962142229272	2.61016869113148	2.39960027140352	2.70883547071902	2.60244217692689
PBM_PU1_IRF8_v2_529	PU1_IDR_32913	GCCTAGCACTGACAGAGGAAGTGAATCTCGTGCTAGGTCTTGATTCGCTTGACGCTGCTG	POISED_PU1	1.16221503906899	3.76895609295051	4.16434126401094	2.68770096529161	-0.863281706533588	3.72076807087455	2.33897852295742	0.740975620187678	0.171692085323281	0.400758890424199	0.274569150047044	0.0253482024383165	3.43261736687208	2.69544978835486	3.1920252599854	3.74646843728673	3.14489909397371
PBM_PU1_IRF8_v2_530	PU1_IDR_24858	GCCTAGCACCTTTAGAGGAAGTGTGAGCTGTGCTAGGTCTTGATTCGCTTGACGCTGCTG	POISED_PU1	-0.898971913600493	4.17075142842829	4.7137469497878	2.32475814021304	-0.539008870112458	4.78004015795142	2.69714630042454	1.4768296089568	2.35015471053436	0.809969011839371	0.817400153205955	2.20597122553036	4.41087780070853	4.01809861881109	3.98196344737001	4.44754575198924	4.11134653531352
PBM_PU1_IRF8_v2_531	PU1_IDR_8407	GCCTAGCACCTGGAGAGGAAGTGGAGAAAGTGCTAGGTCTTGATTCGCTTGACGCTGCTG	POISED_PU1	1.01109990706936	3.66334766045283	3.83611141062087	2.94499035414557	-1.05084253586536	4.07582875688943	3.19647488223874	2.71526078315504	4.64041479506466	2.7122052693528	1.80031460679005	3.79280075711372	4.31241661171987	4.10207478910317	3.88430329305591	3.9290178904923	4.55073276587275
PBM_PU1_IRF8_v2_532	PU1_IDR_14983	GCCTAGCACGGGAAAAGGAAGTAAGTTGGGTGCTAGGTCTTGATTCGCTTGACGCTGCTG	POISED_PU1	-0.328226583592723	4.31326194017421	4.04931300152255	2.6293096956511	-0.383573192799039	3.75755336850734	3.65268653813547	1.29695472857771	0.869452750881589	0.488019438538614	0.635639907321954	1.11825408370661	4.18460407824016	4.02627590433195	3.62316288379033	3.96283872701234	4.4554812927243
PBM_PU1_IRF8_v2_533	PU1_IDR_31610	GCCTAGCACAGTATAAGGAAGTGTAGAAAGTGCTAGGTCTTGATTCGCTTGACGCTGCTG	POISED_PU1	1.75861607672257	3.92228035374778	3.64907409372548	1.94588094139727	0.0176983101608629	3.37885851480607	2.34774260782769	1.60211402537904	1.33083087433441	1.58535241541716	0.855948149318215	1.61319079859116	3.79580304911402	3.56770131279391	3.7936169666216	3.99759793904647	4.28535329333163
PBM_PU1_IRF8_v2_534	PU1_IDR_2050	GCCTAGCACAAAAAGAGGAAGTGGGGGAGGTGCTAGGTCTTGATTCGCTTGACGCTGCTG	POISED_PU1	1.76996384075172	8.58918139292632	9.16598202331706	4.12108860593393	-0.585736196767846	6.034477139688	10.3731084919635	2.25341147632454	4.50110133182423	1.4769878403677	1.7653132656481	3.36347468324791	9.66016404878354	9.83536827976264	8.18664133974949	7.28045055727773	7.14962382990761
PBM_PU1_IRF8_v2_535	PU1_IDR_33289	GCCTAGCACAAAAAAAGGAAGTCTGTTTTGTGCTAGGTCTTGATTCGCTTGACGCTGCTG	POISED_PU1	-0.631335890686448	6.43457181969169	6.01658841954415	2.5483089368176	0.100938158299939	5.68626590145883	5.28147915397657	-0.505593629856037	-0.376410386760691	-1.20155585352221	-0.105873678863326	-0.718341500249958	5.69201056488905	5.80158305812797	5.27075260528139	4.74757028050649	5.34817470688887
PBM_PU1_IRF8_v2_536	PU1_IDR_3199	GCCTAGCACCAAAAGAGGAACTGCTGCTGGTGCTAGGTCTTGATTCGCTTGACGCTGCTG	POISED_PU1	1.9589140004663	6.83491772366419	7.14225378182723	2.71947949908945	-0.295936570498281	6.58891776364126	6.92833594528259	0.227576316760889	-0.263048613284618	0.366059176371415	0.731544270326724	-0.358914190567289	7.83883658171684	6.83536693311311	6.38442855577193	6.57092684590548	5.41612092305367
PBM_PU1_IRF8_v2_537	PU1_IDR_4152	GCCTAGCACTGAATGGGGAAGTCTTCTAAGTGCTAGGTCTTGATTCGCTTGACGCTGCTG	POISED_PU1	-0.28589043565482	4.72480792772727	5.23299493675821	1.76824874985531	-0.827440347892501	5.01430107079752	4.18668240188119	-0.45727428733108	-0.344812984801432	0.0777238139390709	0.00621850105854684	-0.444173565833983	4.87914005216216	4.41409248579981	4.49549445540114	4.70018757894407	4.17612192839133
PBM_PU1_IRF8_v2_538	PU1_IDR_35156	GCCTAGCACAAATAAAGGAAGTGAAAAACGTGCTAGGTCTTGATTCGCTTGACGCTGCTG	POISED_PU1	-0.0516238214362312	4.96797196920284	5.10874808908439	2.56170431071076	1.68121996455398	4.86161324262362	4.55240760375708	1.83294316087585	2.38369007873048	1.43000899597023	1.05522286610762	1.33454826704766	4.70476226142092	5.29285763012836	4.61240356185392	3.93955755138715	4.51007853728047
PBM_PU1_IRF8_v2_539	PU1_IDR_8370	GCCTAGCACAAAAAGAGGAACTCGAATTAGTGCTAGGTCTTGATTCGCTTGACGCTGCTG	POISED_PU1	0.26039348563383	7.11118007877741	7.47375394131856	2.38515204954064	-0.639468272769582	7.0126595307684	7.61969556095164	-0.0690157713882962	0.125068388403709	-0.223257576178295	0.909967809443043	-0.196141725004882	7.91572430810204	7.28580716996573	6.3300444913906	6.33271882887538	5.13748109483257
PBM_PU1_IRF8_v2_540	PU1_IDR_33065	GCCTAGCACGAAAAGGGGAAGTAGATGAGGTGCTAGGTCTTGATTCGCTTGACGCTGCTG	POISED_PU1	0.42888946575039	8.06119156196404	8.21011466694028	3.85905190416417	0.0130372373748688	6.19359324462311	8.60750897580389	1.93949446316682	2.02311585082299	1.31170040994802	1.97055539066258	2.11450482205724	9.22308099999128	9.10173979671412	7.98419827296039	7.22757849943205	6.04271205314271
PBM_PU1_IRF8_v2_541	PU1_IDR_30085	GCCTAGCACGAAGGGAGGAAGTGGGGGAGGTGCTAGGTCTTGATTCGCTTGACGCTGCTG	POISED_PU1	-0.771544120589181	3.36297838519687	3.6751024191583	2.50872546710047	-0.34189731239617	2.92767586554525	2.18495987769194	1.49819621763864	2.93682772670751	1.65281621376887	0.455822012789852	2.48214678675515	2.70276317465959	2.34471284122834	2.54429505402685	3.02824175874634	3.65313801097103
PBM_PU1_IRF8_v2_542	PU1_IDR_5332	GCCTAGCACCAAATGGGGAAGTGATGACAGTGCTAGGTCTTGATTCGCTTGACGCTGCTG	POISED_PU1	1.5215978072161	6.83808208464072	7.07698031926554	3.09110782331853	-0.691274407502476	6.49157201962297	6.70584544367876	3.12722487700823	2.73687108029529	1.8926742460379	2.56552390469243	3.43280567464938	7.19550830156391	6.66400804826304	6.21585859883873	6.08582152774445	5.3753741339562
PBM_PU1_IRF8_v2_543	PU1_IDR_17109	GCCTAGCACGCAAAGGGGAAGTGAGAGGGGTGCTAGGTCTTGATTCGCTTGACGCTGCTG	POISED_PU1	1.57405476238233	5.27391980446898	5.72932129128768	2.46921110964899	-0.882842902776624	6.59308846252571	5.04160315267744	3.37557295452277	3.66661860646024	2.64951589542298	2.52747495573658	4.1049221270412	6.39574219051387	5.56623446494979	5.35101358776854	5.5583390243927	5.24289642206343
PBM_PU1_IRF8_v2_544	PU1_IDR_4182	GCCTAGCACAGAAAGAGGAAGTCACTCACGTGCTAGGTCTTGATTCGCTTGACGCTGCTG	POISED_PU1	0.670302977186169	8.12440373440741	8.17790995800915	3.99152443940583	0.434804192755666	6.22252365909231	9.40625282645341	1.05684745473221	0.930650030316456	1.1945191651919	1.85621829755825	0.206418914082213	8.66621261607723	7.97058027091974	7.77259408714617	7.30967138095205	5.59167495337165
PBM_PU1_IRF8_v2_545	PU1_IDR_16568	GCCTAGCACTTAAAAGGGAAGTGACTCTTGTGCTAGGTCTTGATTCGCTTGACGCTGCTG	POISED_PU1	1.44797141617762	5.4102761937806	6.03277655376249	2.55674772160321	-0.679306076396381	6.23135847221462	4.65134478559338	0.570627129238169	0.248663084967297	0.157020589960136	0.373295348841025	-0.0171588710327632	5.94829345642877	5.55176040082913	5.25562742799218	5.11240201749597	5.20013843207894
PBM_PU1_IRF8_v2_546	PU1_IDR_26049	GCCTAGCACGAAATGAGGAAATGCTGAAGGTGCTAGGTCTTGATTCGCTTGACGCTGCTG	POISED_PU1	0.764453619697545	4.47431088812545	4.73787628373269	1.83527263011878	-0.37938608150399	5.20377985963661	2.91981848126821	0.35913854529563	1.07925884861164	0.346627926492104	0.65423563854134	0.829734350654168	5.03456048053205	4.63985968363737	4.87682283137636	4.51038801926885	5.06951829855862
PBM_PU1_IRF8_v2_547	PU1_IDR_16155	GCCTAGCACTGAGAGAGGAAGTAACTTAAGTGCTAGGTCTTGATTCGCTTGACGCTGCTG	POISED_PU1	-0.884240145823909	5.43806234299499	5.07336535022842	2.94592681846624	-0.678236738751967	5.61429895846542	4.24702907917215	-0.225745433156982	0.0107202612718375	0.0117218327366382	0.393347597767218	-0.196140272855046	5.18095434626821	4.48134842124546	4.30170162126467	4.82023751474761	4.46123932704105
PBM_PU1_IRF8_v2_548	PU1_IDR_11726	GCCTAGCACAGAAAAAGGAAGTGGAATTTGTGCTAGGTCTTGATTCGCTTGACGCTGCTG	POISED_PU1	0.103329760199274	6.28891040416819	6.62720555489999	3.28257776803181	0.0759527707600818	6.76492825355682	6.92123828281657	2.17458697152785	2.87198980247345	1.49690450172662	1.47791726702499	2.39373881701889	6.31628395408147	6.2988374059042	5.57294835958637	5.54980668000703	4.9489621081404
PBM_PU1_IRF8_v2_549	PU1_IDR_30090	GCCTAGCACGATTTGAGGAAGTGGGGGAAGTGCTAGGTCTTGATTCGCTTGACGCTGCTG	POISED_PU1	-0.537030664940646	6.85871458061553	6.80769883586421	3.58258681440228	-1.04351306277386	6.66826041409265	6.51448491831469	3.27112575579583	3.20733875124557	2.6242559530378	2.14271278078113	3.93727272214643	6.93896443186061	6.33206866530434	6.14371849576789	6.26483272544461	6.11806309738287
PBM_PU1_IRF8_v2_550	PU1_IDR_3367	GCCTAGCACAAAAAGGGGAAGTGGGTACCGTGCTAGGTCTTGATTCGCTTGACGCTGCTG	POISED_PU1	9.27912365407204	7.96828325017849	8.48380685612324	3.62988902927156	-0.589083875256605	6.14873527028564	10.4346508181937	4.37984238530183	1.9674205830481	2.44904566583598	2.2203144498488	0.529060442164988	9.08832589568543	8.52436419115269	7.9905539924132	7.55990676110486	5.68963592824428
PBM_PU1_IRF8_v2_551	PU1_IDR_27317	GCCTAGCACAAAAACAGGAAGTCACAATAGTGCTAGGTCTTGATTCGCTTGACGCTGCTG	POISED_PU1	0.182915721226082	7.52635977692829	7.71221546899743	4.67233505257354	0.485877616497827	6.54535086678596	8.34759350918391	0.481924967976602	0.387588419953657	-0.051034085938714	1.19223826011023	0.160190448202077	8.11156487220762	7.91765636431725	6.8597030038221	6.96592527648644	5.85416365218108
PBM_PU1_IRF8_v2_552	PU1_IDR_11022	GCCTAGCACGTTGAGAGGAAGTGAAGCTTGTGCTAGGTCTTGATTCGCTTGACGCTGCTG	POISED_PU1	0.192125184286939	3.93904870899453	3.96761988385413	2.83089519267216	-0.744380313372065	3.83561815904754	2.27552784085125	0.603561638620989	0.588009774249876	0.304793813009202	0.26837398587097	0.633857718749122	3.49732749344428	3.34356031794068	2.89740977258957	3.86311942602134	3.76676836321671
PBM_PU1_IRF8_v2_553	PU1_IDR_1441	GCCTAGCACTGAAAGAGGAAGTGGAGATTGTGCTAGGTCTTGATTCGCTTGACGCTGCTG	POISED_PU1	2.29001438029892	7.49108752488806	8.00376788021928	3.84886461896098	-0.919289760615064	6.48314183136196	6.86564472351518	3.24349787185464	3.98659684228096	2.19049998859471	2.51841795578442	3.39532315241239	8.36898986707642	7.78819387219208	6.87164310384134	6.51487209120342	6.13576460181026
PBM_PU1_IRF8_v2_554	PU1_IDR_19976	GCCTAGCACGCAGTAGGGAAGTGGAGCATGTGCTAGGTCTTGATTCGCTTGACGCTGCTG	POISED_PU1	1.00969748670543	3.11902227404652	3.23024546954425	1.29260281128503	-0.473355192613191	2.2915009756258	2.27836908386568	1.41754034272088	2.16979196805849	1.17250976780691	0.279377457245547	2.05336028674058	2.40256911271068	2.02190705285398	2.23542537921372	3.06628532612923	2.38746373688099
PBM_PU1_IRF8_v2_555	PU1_IDR_23882	GCCTAGCACTCTTTGAGGAAGTGAGTTTTGTGCTAGGTCTTGATTCGCTTGACGCTGCTG	POISED_PU1	-0.196516780059028	5.74176868792249	5.75409197239503	2.80523616809956	0.10605696899825	6.36328633720152	4.47188551989413	1.82607307274655	1.12051479643772	0.670070160587783	1.86133004581097	1.70085105764713	5.84164006064405	5.32435219067814	4.82208096430707	5.51394986836063	4.9680889040431
PBM_PU1_IRF8_v2_556	PU1_IDR_18612	GCCTAGCACCAAAAGAGGAACTCTTTGGTGTGCTAGGTCTTGATTCGCTTGACGCTGCTG	POISED_PU1	-0.724589083012345	7.00723761287446	7.16813778404282	2.29797544316578	0.393823161959757	6.77697220275014	6.4516962462163	-0.260379186058344	-0.38847382912833	-0.880187962405713	0.610767499358139	-0.628254968482964	6.39368535870494	5.9404773505183	5.49126619467074	6.22640156150101	4.92544821997372
PBM_PU1_IRF8_v2_557	PU1_IDR_22056	GCCTAGCACAACAAGAGGAAGTGGCTTTCGTGCTAGGTCTTGATTCGCTTGACGCTGCTG	POISED_PU1	1.88638401155003	5.5133733814067	6.0490006013974	3.74170128204036	-0.78697880587949	6.22839185167154	5.10885725906628	0.459503856323874	0.337024991550437	1.3808251184271	0.422518615497636	0.146094921701466	6.03610797282553	4.82188146736847	5.0909577137505	5.54022914064513	4.73935041378502
PBM_PU1_IRF8_v2_558	PU1_IDR_22860	GCCTAGCACCAGATGAGGAACTGACTTAAGTGCTAGGTCTTGATTCGCTTGACGCTGCTG	POISED_PU1	-0.194119451613669	4.12094780210093	4.53169839837848	1.32805835431626	-0.487316390638827	3.83361181486834	2.76074187172607	-0.363302288338018	-0.451149116832924	0.107313378071996	-0.228163038537381	-0.365766107073077	4.09657989301248	3.10920190754598	3.81905446263111	4.15136737448395	3.68403046207189
PBM_PU1_IRF8_v2_559	PU1_IDR_969	GCCTAGCACGAAAAGAGGAACTGGACCCTGTGCTAGGTCTTGATTCGCTTGACGCTGCTG	POISED_PU1	2.97751335623927	7.23767477404414	7.17976638626027	2.94477496048848	-0.479056788191053	6.60178449076128	7.43856906997967	1.86231199448539	0.408206059682249	0.682375797713284	1.10977024892011	0.290104919111478	8.17145961004624	6.92630692128679	6.62768951300239	6.85220219323597	5.5966575756406
PBM_PU1_IRF8_v2_560	PU1_IDR_32123	GCCTAGCACTGAGAGAGGAAGTGCACAGGGTGCTAGGTCTTGATTCGCTTGACGCTGCTG	POISED_PU1	0.458213750715751	3.82782348717925	3.99129673640369	2.46391679674062	-0.356755695486953	4.55183362396683	3.14340726095749	-0.0859349880563418	0.150933849824422	0.771648416318202	0.0949253809241988	-0.00759453826373917	4.17886779791236	3.3502325822927	3.68436487452749	4.39839336805766	3.92528554919903
PBM_PU1_IRF8_v2_561	PU1_IDR_23956	GCCTAGCACTCAGTGGGGAAGTGACATGGGTGCTAGGTCTTGATTCGCTTGACGCTGCTG	POISED_PU1	-0.205653551430084	3.4141053235179	3.49477413545261	1.32171140670035	-0.532832188711066	2.67545679637501	2.45977763814921	3.44546023618814	2.26375580337509	2.10585451366003	3.41741930235907	2.89100495046737	2.81404356855206	2.97947938111031	3.28386839095619	3.33010735168506	3.3330803444904
PBM_PU1_IRF8_v2_562	PU1_IDR_30497	GCCTAGCACTTGAAAGGGAAGTGCTGTTAGTGCTAGGTCTTGATTCGCTTGACGCTGCTG	POISED_PU1	0.137753425756325	3.74286665573082	4.11639330033889	2.14437211966813	-0.545237486269592	2.99526260866307	2.17067593413111	0.393240954149318	0.237902290916174	0.593476739275952	0.15780223135518	0.478770788200884	3.16973728902688	3.35353003876023	3.20171600691668	3.75752712591739	3.48460553386406
PBM_PU1_IRF8_v2_563	PU1_IDR_19532	GCCTAGCACAAGAAAGGGAAGTGCACTTGGTGCTAGGTCTTGATTCGCTTGACGCTGCTG	POISED_PU1	-0.0361442247800084	4.77923010122611	4.90991584720567	1.91930059478977	-0.738814504102877	5.20920006982277	3.52649874014792	-0.36366842366789	-0.212704506837571	0.0388343368354258	-0.0127482704309211	-0.243731717893775	5.13762807802391	4.77249771076287	4.64484299668471	5.20960312910199	4.77859927280611
PBM_PU1_IRF8_v2_564	PU1_IDR_6684	GCCTAGCACAAAATGGGGAAGTGACTCTCGTGCTAGGTCTTGATTCGCTTGACGCTGCTG	POISED_PU1	3.97882256788896	7.73255996010045	7.97671016163189	3.04842361740376	-0.721096100003236	6.44157113165503	8.49943172789393	2.28158920980289	0.97355758264919	1.3440679098712	1.39377325030547	0.934862556286816	8.45415621231709	7.76890545522659	7.40266221547763	6.36772482311415	5.57056206254969
PBM_PU1_IRF8_v2_565	PU1_IDR_19582	GCCTAGCACTAAAAAGGGAAGTGTATATAGTGCTAGGTCTTGATTCGCTTGACGCTGCTG	POISED_PU1	0.914163705252758	6.45726302422566	6.58447976974469	2.58275394180933	0.50464277080357	6.75618090472631	6.36705723526749	1.32942461105427	1.31982805296968	0.213116101787507	1.15495231572951	1.15703476952611	6.3244006695836	6.27764618049456	5.93261627801292	5.63465518827408	6.06941141847757
PBM_PU1_IRF8_v2_566	PU1_IDR_13629	GCCTAGCACAGGGAAGGGAAGTGGAAGAGGTGCTAGGTCTTGATTCGCTTGACGCTGCTG	POISED_PU1	-0.180069199487056	2.68270182609498	2.63759291291234	2.07458682980462	-0.762261820165593	2.61351663628904	1.31772217799025	2.95473511025914	4.69699126285023	3.00429189918305	2.22762391072388	4.50819046954066	2.16873209568516	2.75184034571934	2.30870764410972	2.9698017696843	2.44836681322103
PBM_PU1_IRF8_v2_567	PU1_IDR_5080	GCCTAGCACGAAAACAGGAACTGGTAATTGTGCTAGGTCTTGATTCGCTTGACGCTGCTG	POISED_PU1	0.500513128444019	5.84458596928477	6.20518595170094	2.6694235391002	-0.17756472962384	6.2569442216315	5.91519297747214	0.307855397873047	0.0143902010523504	-0.0247212211419807	0.195798021099408	-0.14985578711841	6.44220385837516	6.01207758847862	5.2388249382253	5.47106485149533	4.86102962331492
PBM_PU1_IRF8_v2_568	PU1_IDR_26260	GCCTAGCACAAGCAGAGGAAGTGAGATTTGTGCTAGGTCTTGATTCGCTTGACGCTGCTG	POISED_PU1	1.08733105460175	3.70566246545948	3.41684878918681	2.88458184524476	-0.424557701851477	2.61234515991432	1.93611895321013	0.783324239472423	1.42334383033512	1.09100844266072	0.677861063217874	0.867557757979553	2.54702212909547	2.7103209231847	2.56068088990132	3.15394081770426	2.75096923368888
PBM_PU1_IRF8_v2_569	PU1_IDR_25275	GCCTAGCACAAATAGAGGAAGTGCTTATAGTGCTAGGTCTTGATTCGCTTGACGCTGCTG	POISED_PU1	1.00582686804488	7.29343020241562	7.66065764576388	3.59266223001723	-0.0374298344368119	6.53785370243108	8.12520500959006	0.729986630596394	0.295887037754509	0.739553494276285	0.925327904004933	0.125419782479015	7.91695488884374	7.68731068258264	7.00296486895643	6.0976231828292	5.45476745183341
PBM_PU1_IRF8_v2_570	PU1_IDR_30552	GCCTAGCACTTTGGGAGGAAGTGAAACCAGTGCTAGGTCTTGATTCGCTTGACGCTGCTG	POISED_PU1	58.7836844545907	3.56157436323111	6.64056432296409	3.5078327283636	0.37949578852758	5.75062374009408	2.20699927091466	7.87902864578614	6.43385910872058	7.80054848925928	6.61895996243293	3.89473169794614	6.59610055762107	4.57784698399736	4.54222843592786	3.43811039699942	3.57201007632464
PBM_PU1_IRF8_v2_571	PU1_IDR_34286	GCCTAGCACAAAAGAGGGAAGTGACATTCGTGCTAGGTCTTGATTCGCTTGACGCTGCTG	POISED_PU1	-0.0120722308683647	5.89157414872774	5.97909888971428	2.08019381524476	-0.368628254710428	6.4336008977122	5.75773774578917	0.348476531334433	0.911524791452113	0.569621772139131	0.595118051832691	0.734279385772044	6.00517416094076	5.55625989870322	5.23817710930368	5.40413093863959	4.90837789658443
PBM_PU1_IRF8_v2_572	PU1_IDR_31420	GCCTAGCACCAGTAAGGGAAGTGCCCTCGGTGCTAGGTCTTGATTCGCTTGACGCTGCTG	POISED_PU1	-1.21142551130015	2.39602295256259	2.74430580579142	1.32069288900307	-0.46998742803858	2.58458969810293	2.10900434156197	-0.355074827128334	-0.636896156773073	0.504363761002571	-0.39446242557803	-0.407937230049176	2.66993156137156	2.35849851387614	2.75351904199028	3.14590637737952	2.68305279393542
PBM_PU1_IRF8_v2_573	PU1_IDR_10519	GCCTAGCACGAAAAGAGGAAGTCAAACCCGTGCTAGGTCTTGATTCGCTTGACGCTGCTG	POISED_PU1	2.34755176221489	8.13688727371304	8.51134898656344	3.87438283302881	-0.259289988268836	6.2844744066126	9.30718779635671	0.973940511829965	0.463934586612144	0.285366326956629	1.58926543486685	0.175929739821312	9.02712240147325	8.93707404732679	7.44798390540425	7.34232006575578	5.66650696886179
PBM_PU1_IRF8_v2_574	PU1_IDR_18074	GCCTAGCACTCAAAGAGGAAGTGTGTCTAGTGCTAGGTCTTGATTCGCTTGACGCTGCTG	POISED_PU1	0.551382919634525	6.18164426089738	6.60830292456726	3.43906929736153	-0.435591918117704	6.58244946263901	4.59759969039141	1.69863085258454	1.29007312628221	1.3251163717161	2.0319096209199	2.0974873082618	6.4732672492047	5.49175127766361	5.56789560829436	5.6664573985187	5.61023236770879
PBM_PU1_IRF8_v2_575	PU1_IDR_30978	GCCTAGCACTAAGTGGGGAAGTGAGACAAGTGCTAGGTCTTGATTCGCTTGACGCTGCTG	POISED_PU1	1.15029843036977	2.84167722855053	2.88215794867695	1.09944206106464	-0.795293421683069	2.58715655256845	1.91717039322875	2.96003321953611	4.41927793891674	2.72735062658487	2.22625403243185	3.94995888275986	2.63071935933413	2.62629118632356	2.35824658632011	3.2147861068571	3.04337281174608
PBM_PU1_IRF8_v2_576	PU1_IDR_19943	GCCTAGCACGGAGGGAGGAAGTGAGACAGGTGCTAGGTCTTGATTCGCTTGACGCTGCTG	POISED_PU1	0.635970788191035	3.27291046172068	3.50252262627499	2.64387928587326	-0.867426957038696	3.34333019380851	2.15784256189995	0.439998918090609	1.51097996872042	1.34555457895519	0.592306109740637	1.37014450171324	3.41886721127761	2.98251482677179	3.15742790969419	3.88132394902247	3.89350461395463
PBM_PU1_IRF8_v2_577	PU1_IDR_8348	GCCTAGCACTAAAGGAGGAAGTGGCTTAGGTGCTAGGTCTTGATTCGCTTGACGCTGCTG	POISED_PU1	0.208463783692966	5.96852762808124	6.3896760935091	3.27924074952909	-0.760413835454374	6.7184730039315	5.69119211099395	0.928292693315242	0.928046398201774	0.946859879257548	0.867254598664825	0.193420069013671	6.29315230523038	5.90077367470783	5.98408119387653	5.69102563879405	5.14100578842443
PBM_PU1_IRF8_v2_578	PU1_IDR_9032	GCCTAGCACAGAGAGAGGAAGTGATTACAGTGCTAGGTCTTGATTCGCTTGACGCTGCTG	POISED_PU1	0.0451885016567867	4.98105979747411	4.85126304432453	2.99351978440586	-0.34152980660245	4.62787019652385	3.67271868234563	0.862530058416458	1.33169159251135	0.929203327350506	0.591362736871915	0.536511012781443	4.65929012114264	3.65617459790752	3.87809815104439	4.37749997382883	4.06058980030155
PBM_PU1_IRF8_v2_579	PU1_IDR_21640	GCCTAGCACAGAATGAGGAAGTCTCTTCTGTGCTAGGTCTTGATTCGCTTGACGCTGCTG	POISED_PU1	0.222263914002445	7.18488612656574	7.68141624879143	3.02088355605629	-0.510243354201238	6.50524699495585	7.51667760893055	-0.219418914422349	-0.680755316869302	-0.576488142623653	0.593628950794973	-0.769461577411232	7.39928301139512	6.67163104318487	6.51372723768276	6.82385015787108	5.51579136748542
PBM_PU1_IRF8_v2_580	PU1_IDR_28950	GCCTAGCACTAAAGGAGGAAGTTGCCCTGGTGCTAGGTCTTGATTCGCTTGACGCTGCTG	POISED_PU1	-0.495610727906803	6.1135267922864	6.36926406407462	2.92691387700145	-0.349119732721721	6.48405352376974	4.95828505257697	0.0635397993236862	-0.183328263670259	0.617583061582112	0.594461426262461	-0.188306720360662	6.46502628562344	5.95484163671519	5.84246249417436	5.77565546087604	4.85286944956697
PBM_PU1_IRF8_v2_581	PU1_IDR_14032	GCCTAGCACTAAATGAGGAAGTGCACTTGGTGCTAGGTCTTGATTCGCTTGACGCTGCTG	POISED_PU1	2.09145752465319	7.7510699865359	8.06178177557	3.55895873943845	-0.426964926503749	6.77796031383211	8.42095968884559	0.658802973263732	-0.211212261677147	0.169374365090608	1.14467605335625	-0.469968730258609	8.02378353115143	7.85740582851358	7.07192680462038	6.66002848082022	5.52052994841576
PBM_PU1_IRF8_v2_582	PU1_IDR_6075	GCCTAGCACAAAAGGAGGAAGTGATCCCTGTGCTAGGTCTTGATTCGCTTGACGCTGCTG	POISED_PU1	8.10978786779889	6.77284616163247	7.41618627105112	3.33573240550983	-0.577544644891089	6.14388763043325	7.43711864000079	3.83559463644021	0.846486017953395	1.56946544096087	1.67149046676432	0.0396566576134794	6.96288387583269	6.10002991763284	5.65176393821464	5.96190842985163	4.60436930014897
PBM_PU1_IRF8_v2_583	PU1_IDR_9747	GCCTAGCACTTAAAGAGGAAGTGGAGAGAGTGCTAGGTCTTGATTCGCTTGACGCTGCTG	POISED_PU1	1.10316505353719	6.29489765753959	6.90641184359217	3.31739678661207	0.0107629641999192	6.48689522969075	7.44316228289895	3.7998672309538	5.55280036452163	3.93506258459146	3.77050447722658	4.63882516628428	7.48479812569285	6.92705562678998	6.69217879823025	5.87510781353956	5.834204930826
PBM_PU1_IRF8_v2_584	PU1_IDR_13209	GCCTAGCACAGAAAGAGGAACTGGAAATGGTGCTAGGTCTTGATTCGCTTGACGCTGCTG	POISED_PU1	-0.00997314638668187	6.43383280635698	6.68369057942184	3.57445961208623	-0.570798214529066	6.66980253000809	6.17428682493287	1.60176928883607	1.17621748291292	0.619432803021737	1.19257773383343	0.47453958000237	6.75883878633079	6.22087391764135	5.92426655597508	5.66572640993986	5.02879158622447
PBM_PU1_IRF8_v2_585	PU1_IDR_15438	GCCTAGCACTGAAGGAGGAAGTGAGTGGGGTGCTAGGTCTTGATTCGCTTGACGCTGCTG	POISED_PU1	2.66450080719701	5.13961396429258	5.64595654635102	2.98706418930915	-0.361215855659926	6.05925244886181	3.72165456353682	6.14704088007752	8.66873091116261	6.43768608147715	7.77529648810232	7.10112024235818	5.32649962029757	4.84805302280253	4.72202469724989	5.23509107065479	5.82150557837298
PBM_PU1_IRF8_v2_586	PU1_IDR_1251	GCCTAGCACCAAAAGAGGAAGTGGTGAAAGTGCTAGGTCTTGATTCGCTTGACGCTGCTG	POISED_PU1	7.46066217516111	8.40116287379691	8.41816976490501	4.12297860554702	-0.144195658132118	6.04234083978343	9.4897809678711	5.49650748659727	7.21532326697518	5.07555210996175	5.18479324219602	5.8132112050284	9.40817636386017	8.82160855170618	8.25969969135596	7.66452793908648	6.62175602077459
PBM_PU1_IRF8_v2_587	PU1_IDR_20466	GCCTAGCACAGAAAGAGGAAGTGGAAGAGGTGCTAGGTCTTGATTCGCTTGACGCTGCTG	POISED_PU1	1.8333948702735	8.15866778835895	8.04699036685271	4.30184156318028	-0.297334390085245	6.28281529993721	9.83675234285345	3.38365923546856	4.38538194169285	2.52347780897712	2.77221321666264	3.85617262157107	8.93343763243796	8.52058678582434	7.75177049365263	7.1202952396824	5.75960089772817
PBM_PU1_IRF8_v2_588	PU1_IDR_20339	GCCTAGCACCCAGAGAGGAAGTGTTTGATGTGCTAGGTCTTGATTCGCTTGACGCTGCTG	POISED_PU1	0.423858333172237	4.49852904150872	4.67578842008779	3.08625356658424	-0.704150268328794	3.91898465418364	3.0855742000077	0.868862360784586	0.523915823044366	0.272642440588229	1.29897731407853	1.27077570183739	3.71968796689878	3.96350693443918	3.49710751490034	4.13130418996113	3.46759267705767
PBM_PU1_IRF8_v2_589	PU1_IDR_7343	GCCTAGCACTAAGAGAGGAAGTGTAGCCTGTGCTAGGTCTTGATTCGCTTGACGCTGCTG	POISED_PU1	1.78963412029247	3.78713139726845	4.06682399976986	2.49333814329045	-0.930512760604118	3.4666145593424	2.65982504004798	0.0244513925010608	0.664236713292104	0.492410534779427	0.544665820056012	0.289052365904804	3.57150245797325	2.95413615559967	3.26945943900933	4.12648726006558	3.82142365430567
PBM_PU1_IRF8_v2_590	PU1_IDR_21099	GCCTAGCACCTAATGGGGAAGTGCCACACGTGCTAGGTCTTGATTCGCTTGACGCTGCTG	POISED_PU1	0.0504249308679464	4.32633983365447	4.86509771112235	1.64810995123678	-0.452115931935823	6.14950533314811	4.79269648863306	-0.197197597244925	-0.498021567499978	-0.199431500117664	0.0965191355868325	-0.416648231406253	5.31634371509862	4.40764045834535	4.78355366464799	4.994443332323	4.54090151277279
PBM_PU1_IRF8_v2_591	PU1_IDR_5318	GCCTAGCACAGAAAGAGGAAGTCACAAGGGTGCTAGGTCTTGATTCGCTTGACGCTGCTG	POISED_PU1	1.31329497844104	7.681163418027	7.99833729921939	3.47335243457908	-0.0549146316512081	6.12600645895663	8.86090219827584	0.688277395283924	1.09644816529082	0.752567648032939	1.46667877057327	0.424121875569482	8.65275245733133	8.46564430654857	6.85734339582458	6.83939878853842	5.67271579198754
PBM_PU1_IRF8_v2_592	PU1_IDR_33944	GCCTAGCACTAAAGGAGGAAGTGCGAACCGTGCTAGGTCTTGATTCGCTTGACGCTGCTG	POISED_PU1	1.92775115914068	5.33518559049041	5.54712883706902	2.77150518745499	-1.10310830510238	6.57863935453386	5.29415202333078	0.605865410443791	1.11114685627878	0.899190954325498	0.273865978283658	0.337952291501291	6.47434833187478	5.22405410923641	5.47348857878587	5.75445476806208	4.8971323369485
PBM_PU1_IRF8_v2_593	PU1_IDR_11837	GCCTAGCACCATTTGAGGAAGTGGGAACAGTGCTAGGTCTTGATTCGCTTGACGCTGCTG	POISED_PU1	2.0634897158213	6.05216123671751	6.27700165550921	2.44303638492863	-0.201638831670703	6.45727417538989	5.7871140971649	2.30055544342627	1.55145342074165	1.86082402193585	1.42265176890265	2.0947399646686	6.56458511304502	6.04399476560261	5.72429691185099	6.07365613014538	5.21818270988158
PBM_PU1_IRF8_v2_594	PU1_IDR_16890	GCCTAGCACAAAAGGAGGAAGTGGGGGGAGTGCTAGGTCTTGATTCGCTTGACGCTGCTG	POISED_PU1	0.0601406353671594	6.0064606662509	6.11060176580803	2.9605055358778	-0.724797705262019	6.68088690535588	6.61067889226245	2.88094303758426	4.01810904316664	2.75981721068606	2.84757083129626	4.0724932046468	7.03356569738903	6.86890635786852	6.11122191078347	6.36838008347262	6.52856266307935
PBM_PU1_IRF8_v2_595	PU1_IDR_25670	GCCTAGCACGAAGTAGGGAAGTGAAAGAGGTGCTAGGTCTTGATTCGCTTGACGCTGCTG	POISED_PU1	0.79812093140399	3.36357591075132	3.51372035361951	1.25637786968783	0.0371727347483602	2.42665669157697	1.70177305241634	4.16743850896805	6.66486312205537	3.87247094337295	3.42087844945703	4.37268756175038	2.98771870944332	2.9347759260907	2.66320713583195	2.9898494748634	2.94764367659495
PBM_PU1_IRF8_v2_596	PU1_IDR_14873	GCCTAGCACGCTGGGAGGAAGTGAGACCTGTGCTAGGTCTTGATTCGCTTGACGCTGCTG	POISED_PU1	1.34710956904922	3.27581758985135	3.59740423925501	2.56188682745268	-0.534486623149128	3.12572264811247	2.24400174104744	0.564916870873671	0.00537244268724842	0.864984335634172	0.201001600066983	0.538703617575232	3.06171676609633	2.61016869113148	2.84126373935639	3.3983375918849	3.23523898391752
PBM_PU1_IRF8_v2_597	PU1_IDR_19041	GCCTAGCACAACAACAGGAAGTGCCTTTTGTGCTAGGTCTTGATTCGCTTGACGCTGCTG	POISED_PU1	-2.13025030501138	4.5730820873881	4.88265882939333	5.01561300366536	-0.21108781644762	4.94009692025342	4.02680934632028	-0.196485930441423	-0.604492045516911	-0.179642637131764	-0.232763098817817	-0.689799818966846	4.54125319551206	4.08133928764703	4.20585952015171	4.64925996206949	4.12586534991031
PBM_PU1_IRF8_v2_598	PU1_IDR_35188	GCCTAGCACTCAAAGAGGAACTGATACCTGTGCTAGGTCTTGATTCGCTTGACGCTGCTG	POISED_PU1	6.59718304921394	4.98778408440095	5.40862100222099	2.00007480180326	-0.0406914493726393	5.20364195104008	3.22295592060736	3.51143851483047	0.797378164999955	1.52973009324901	1.37029410724368	0.398690414828262	5.00930264875372	3.6460100347694	3.86983052265995	4.64439141417246	4.21466529061955
PBM_PU1_IRF8_v2_599	PU1_IDR_29443	GCCTAGCACAAAAAGAGGAAGTGCTTTTCGTGCTAGGTCTTGATTCGCTTGACGCTGCTG	POISED_PU1	1.35824300210192	8.4878009303684	9.28345818065746	4.5583272549364	-0.242150122742006	5.65345166751833	11.4977306709849	2.19959719459253	0.635117562353124	1.83803701817837	2.03779717795146	-0.199617708348729	10.3158931802383	9.98390477499899	9.12742362277754	7.59371845817771	5.62287164452079
PBM_PU1_IRF8_v2_600	PU1_IDR_24981	GCCTAGCACTGGGAGAGGAAGTGAGAGATGTGCTAGGTCTTGATTCGCTTGACGCTGCTG	POISED_PU1	-0.070256155633741	3.69945133540544	3.9524442384651	3.0883702378112	-0.647717156075577	4.14277946552479	2.65991950900656	3.99636630545026	5.93184996014201	3.35679819145789	3.25873496291002	4.24988316665851	3.86872760139629	4.00940594958161	3.7165743156218	4.07431769795128	4.2949267663223
PBM_PU1_IRF8_v2_601	PU1_IDR_5458	GCCTAGCACAATAAGAGGAACTGGCGCATGTGCTAGGTCTTGATTCGCTTGACGCTGCTG	POISED_PU1	-0.150039287105417	4.36222106305906	4.65741960384661	1.27075741009256	-0.835242631553295	5.43151146105628	4.47773677382621	0.371244262037893	0.273497168828568	0.428390049381732	0.189248367552763	0.0080459415834644	5.40247306947758	4.66674893946263	4.74638789903376	4.73558395670085	5.04326044571368
PBM_PU1_IRF8_v2_602	PU1_IDR_14112	GCCTAGCACCAAAAGAGGAAGTACAGCCAGTGCTAGGTCTTGATTCGCTTGACGCTGCTG	POISED_PU1	1.39645082202625	8.0579396293637	8.49211889285796	3.96890305976994	-0.624772836679656	5.88723224325582	10.9459519324451	0.747728330320969	0.360066071986169	0.281895601026471	1.54942659987331	-0.0875970033473592	8.76848308179335	8.35489660227337	7.89804690136334	7.50369448799233	5.70376757086895
PBM_PU1_IRF8_v2_603	PU1_IDR_28337	GCCTAGCACAAAAAGAGGAAGTACATTAAGTGCTAGGTCTTGATTCGCTTGACGCTGCTG	POISED_PU1	1.29930347172966	8.68130238246583	9.646794983328	4.21570214918102	-0.155893503851495	5.44132812160982	12.0004993314034	1.55041584661793	0.931074071225637	0.944111865355196	1.91260691347919	-0.117307262209554	10.1520585143449	9.56044267526825	8.85702298241244	7.79496831264908	5.69807562689374
PBM_PU1_IRF8_v2_604	PU1_IDR_19852	GCCTAGCACCCTTGGAGGAAGTGATACCCGTGCTAGGTCTTGATTCGCTTGACGCTGCTG	POISED_PU1	3.62884865943355	3.13939472596123	3.76598328333661	2.39120048744615	-0.247147102515596	3.49652617109428	2.03451166189185	1.36351745498439	0.0108443367264453	0.978194204759552	-0.0808816071322809	0.290073897868628	3.07838135744753	2.4654460996966	2.85697602093721	3.475797050204	2.93511267820346
PBM_PU1_IRF8_v2_605	PU1_IDR_23782	GCCTAGCACCAAGGAGGGAAGTGGGAATGGTGCTAGGTCTTGATTCGCTTGACGCTGCTG	POISED_PU1	-1.47431574672543	2.52656470496876	2.45565692194025	1.35242150938099	-0.851073492138789	2.66855257921209	1.99950837780485	3.41921142793574	3.90958163580757	3.03454079520741	3.16879266027283	3.85873087357854	2.20946478418392	2.31102816081031	2.68220000197853	2.82364125198456	2.29039079098386
PBM_PU1_IRF8_v2_606	PU1_IDR_3362	GCCTAGCACAGAATGGGGAAGTGGTGAAGGTGCTAGGTCTTGATTCGCTTGACGCTGCTG	POISED_PU1	1.25997922866539	6.62040352947864	7.03247538270363	2.5175335104253	-0.48457590390253	6.47114169537351	6.90070150019507	5.12325435811487	8.23746926663431	5.75577322792607	6.20024138144169	5.89037957262608	7.16890225506075	7.0679252680237	6.79899213760856	6.53180460071741	5.71953937128578
PBM_PU1_IRF8_v2_607	PU1_IDR_29540	GCCTAGCACCAGGAGAGGAAGTGGGATAGGTGCTAGGTCTTGATTCGCTTGACGCTGCTG	POISED_PU1	1.51684922201	4.01143175400812	4.58913439417992	2.93745869991723	-0.661357930990936	4.23045195983959	2.7483373755075	2.49664153445415	4.24824252955459	2.16571634503461	1.67887583741735	2.91240126764345	3.91650135850536	3.38242730195062	3.41751342928115	4.27350890877171	4.3266110463523
PBM_PU1_IRF8_v2_608	PU1_IDR_36238	GCCTAGCACCCTGAGAGGAAGTGATGTTCGTGCTAGGTCTTGATTCGCTTGACGCTGCTG	POISED_PU1	-0.607068724263828	4.31106831869079	4.30149991127488	3.03121736250846	-0.650788618458581	3.95506226995399	2.51059958070125	1.1670838768697	0.581555133504064	1.15240536889561	0.407401433742989	1.00036292966994	3.96936332955762	3.45588696294087	3.90113216013646	4.33948953276206	4.25034087394717
PBM_PU1_IRF8_v2_609	PU1_IDR_22077	GCCTAGCACAGAAAAGGGAAGTGTTAAATGTGCTAGGTCTTGATTCGCTTGACGCTGCTG	POISED_PU1	0.92869172097827	6.48107225906904	6.48739817001664	2.539587435259	-0.0671668157303938	6.34091444355855	5.79033338334954	1.43156159381741	1.15728658948798	0.771762188052108	1.15086830811748	1.27172519680939	6.27932657211576	6.18188640880044	5.95819156156977	5.52774397310684	4.67053764381884
PBM_PU1_IRF8_v2_610	PU1_IDR_15726	GCCTAGCACTTTATGAGGAAGTGGAGGCAGTGCTAGGTCTTGATTCGCTTGACGCTGCTG	POISED_PU1	0.0161616246414964	5.49157962201799	5.63528380615502	2.57940546139639	0.0715106258754161	6.24973560688649	4.80445728659294	2.26918587043665	3.36831037832258	1.46991179906501	1.55683788438904	3.51754962754884	5.4045799915248	4.84851981741505	4.75132594844391	5.0975344961633	5.00617813133832
PBM_PU1_IRF8_v2_611	PU1_IDR_10416	GCCTAGCACAAAAAGAGGAAATGAAAAGAGTGCTAGGTCTTGATTCGCTTGACGCTGCTG	POISED_PU1	1.7080915250764	6.66806009927356	6.82277709047695	3.5106342166249	1.80901022862868	6.63077896540553	5.84635727473405	2.75049244416761	2.74310717120465	1.64254417216901	1.53214408372126	2.17291085182393	6.94274539580934	7.40267752783845	6.32459955690155	5.6353283314765	5.473130047946
PBM_PU1_IRF8_v2_612	PU1_IDR_17236	GCCTAGCACTAAAAGAGGAAATGTGATGAGTGCTAGGTCTTGATTCGCTTGACGCTGCTG	POISED_PU1	0.0946524253010704	4.58724897143416	4.55809248122159	2.60718487314176	1.26166916449524	4.43561364209629	4.27814809316601	4.30425622387767	4.53862170568601	3.20196878956072	4.9047091831078	4.96585626214488	4.88793351534225	4.76715239100007	4.50751919635479	4.2449063676304	4.90997806395247
PBM_PU1_IRF8_v2_613	PU1_IDR_23107	GCCTAGCACTGCAAGAGGAAGTGGAGGCAGTGCTAGGTCTTGATTCGCTTGACGCTGCTG	POISED_PU1	-0.643887570197588	4.51324639756841	4.8504444104208	2.96512893910634	-0.676251483885401	5.69732846817494	3.21090155473912	1.62784921050156	2.35924716624339	1.19265745879486	1.24088366612271	2.2288601381935	4.94545969515504	4.54703487702831	4.52056740408768	4.84607729154602	4.51444454445456
PBM_PU1_IRF8_v2_614	PU1_IDR_31433	GCCTAGCACTTTTTGAGGAAGTGATAAAAGTGCTAGGTCTTGATTCGCTTGACGCTGCTG	POISED_PU1	0.304282822201337	6.89110461894934	6.52488049830442	3.08319247175819	-0.255656879281376	6.56179278225591	6.09817061373375	1.7619272378226	0.284538752161481	0.524908161697276	1.16730987223604	0.821296700508966	7.1054822534674	6.6871431190293	5.7860841386337	5.96528933664809	5.76933681206687
PBM_PU1_IRF8_v2_615	PU1_IDR_17361	GCCTAGCACCATTTGGGGAAGTGACCTTCGTGCTAGGTCTTGATTCGCTTGACGCTGCTG	POISED_PU1	1.11522135225832	5.59065163524214	5.92801007734767	2.150336192982	-0.228153102624024	6.39075324227615	4.72636384178254	-0.121095401837412	-0.362848869498356	0.0272016614285956	0.206479379416837	-0.351473455168596	5.90210755756758	4.62504007239925	5.12233060009317	5.5083113416858	5.00473467423291
PBM_PU1_IRF8_v2_616	PU1_IDR_3041	GCCTAGCACAAAATGAGGAAGTGAGCTAAGTGCTAGGTCTTGATTCGCTTGACGCTGCTG	POISED_PU1	2.49402897360745	7.93833294016167	8.45640805452252	3.68478989317947	-0.473458326270944	6.30982476030551	9.3705051296109	3.3194419403606	2.46970835333214	1.77102024425391	2.14462641522409	2.47688751279496	8.54483612565554	8.14723226436526	7.47756107904843	7.04332944314802	5.89105982183193
PBM_PU1_IRF8_v2_617	PU1_IDR_9011	GCCTAGCACTGAAAGAGGAAGTGAGGAAGGTGCTAGGTCTTGATTCGCTTGACGCTGCTG	POISED_PU1	1.67577124190223	7.35731475853653	7.86907939620475	4.0321101634443	-0.297317845362881	6.32460334314915	8.5736213161115	2.24428385637687	2.47863557324098	1.22535453544752	2.21134027411293	2.27604180436473	8.05728997244288	7.81296925438455	6.46823002568653	6.55943383875553	5.32197734906737
PBM_PU1_IRF8_v2_618	PU1_IDR_21018	GCCTAGCACAAATAGGGGAAGTGTGTACAGTGCTAGGTCTTGATTCGCTTGACGCTGCTG	POISED_PU1	2.39348842453607	6.0882645403224	6.33712445293767	2.8706392787472	-0.961823406391873	6.54229488675611	5.49782679243644	1.93326811842084	1.84518288937303	1.5091444276481	1.39836371793727	1.80799979713419	5.95636018584711	6.19498469336404	5.94709685349923	5.6126248463404	5.04768651285039
PBM_PU1_IRF8_v2_619	PU1_IDR_30799	GCCTAGCACCCTAAGAGGAAGTGGAAAGCGTGCTAGGTCTTGATTCGCTTGACGCTGCTG	POISED_PU1	0.217407241746542	5.22439582863191	5.71488191633135	2.88617614306504	-0.644273124475675	6.46693792236893	5.12705310721031	1.55024574917473	2.08795336343114	1.13983845958605	1.2028979565131	2.00088183385207	5.84391707844158	4.94752425632101	4.78057663652196	5.6148623752559	4.90090330421231
PBM_PU1_IRF8_v2_620	PU1_IDR_12877	GCCTAGCACAAGAAGGGGAAGTGGGCTGGGTGCTAGGTCTTGATTCGCTTGACGCTGCTG	POISED_PU1	1.60078282159591	5.65912485653224	5.97139595184604	2.64573516607364	-0.68928353078904	6.37213907368071	4.25873715746094	0.890298392585444	1.81215897982445	1.68463396003488	0.846554510825849	1.52608942900179	5.82900382733429	4.88886540567233	5.5184909487826	5.31355490770155	5.25446168284262
PBM_PU1_IRF8_v2_621	PU1_IDR_20301	GCCTAGCACAAAATGAGGAACTGGAACTAGTGCTAGGTCTTGATTCGCTTGACGCTGCTG	POISED_PU1	3.48691356931104	6.70820614447515	7.27401473745149	3.03927174853386	-0.0743808794690955	6.61293805573476	6.29971806378192	3.78047501901964	1.14557349254323	1.99435887214313	1.73207578611238	0.438342135169195	7.27097901057692	7.01114685411349	6.12641097365591	6.1071140750088	5.54190682662136
PBM_PU1_IRF8_v2_622	PU1_IDR_23736	GCCTAGCACCGCAAGGGGAACTGGGATTTGTGCTAGGTCTTGATTCGCTTGACGCTGCTG	POISED_PU1	0.078121900493634	1.9612310998822	2.55448837726669	1.24204868741628	-0.883491051101919	2.80050836208247	1.76081777871407	-0.146736267035925	-0.271477215035058	0.342767920022018	-0.166572163932462	-0.0536903932151385	2.05335296949829	1.76959723037697	2.13453951674723	2.78099749136087	2.00535738286267
PBM_PU1_IRF8_v2_623	PU1_IDR_34885	GCCTAGCACAGAAAAAGGAACTGAAGAACGTGCTAGGTCTTGATTCGCTTGACGCTGCTG	POISED_PU1	-0.544728374554344	3.86662560545556	3.61104042182259	1.07427697529251	0.515557403548495	2.87052097305651	1.96359818758006	-0.290680701003226	0.580525295218508	-0.0123010389368516	0.30728807167839	0.0715373757952236	3.40188796749092	3.47389911704534	3.08647490758103	3.65523546707659	3.70508199596743
PBM_PU1_IRF8_v2_624	PU1_IDR_33768	GCCTAGCACGAGATAGGGAAGTGGTAAATGTGCTAGGTCTTGATTCGCTTGACGCTGCTG	POISED_PU1	1.84500688823103	4.54822764641769	4.58178101710794	1.78167106215154	-0.985408340015982	4.81023505302883	4.34407443030926	2.47555465797768	1.67207530363064	1.72997210185643	1.54876586604205	1.91678651427635	4.73863516651378	4.18207332237897	4.22463422757855	4.57296535740915	4.19404035110113
PBM_PU1_IRF8_v2_625	PU1_IDR_30204	GCCTAGCACGAAAAAAGGAAGTTGCACAGGTGCTAGGTCTTGATTCGCTTGACGCTGCTG	POISED_PU1	-1.21282880067825	6.41508516906556	6.38196765671467	3.10796176680144	0.0562511167657275	6.55576512961841	6.88091221619404	-0.321391587464077	0.184222928524001	-0.406479102093316	0.618838948867024	0.0154706805697238	6.83449126906802	6.60447796155667	6.07475921851639	6.0442144192821	5.20138792192051
PBM_PU1_IRF8_v2_626	PU1_IDR_17574	GCCTAGCACGGAAAGAGGAACTGAATCAGGTGCTAGGTCTTGATTCGCTTGACGCTGCTG	POISED_PU1	0.693684089271138	6.52985689455432	7.02586826661076	2.90035342932227	0.10156788902441	6.61823265508051	6.71208570153488	0.767885289107322	0.374582380314273	0.272160596912503	0.866126813470921	-0.0761199800890231	6.93208294474235	6.27449238331505	5.80517977902943	6.01479991871248	5.11727397383917
PBM_PU1_IRF8_v2_627	PU1_IDR_24484	GCCTAGCACCCAAGGAGGAAGTGAGGCCTGTGCTAGGTCTTGATTCGCTTGACGCTGCTG	POISED_PU1	1.21128653220959	4.24360285804991	5.10086772745266	2.92542567778842	-0.690580656016228	5.68563144375473	4.05055657687675	0.33339657288381	0.0695902029762217	0.753810800183886	0.258119345066491	-0.25822519875997	4.50358699826108	3.8022809914872	3.46765431802432	4.7960044316517	4.12569290606826
PBM_PU1_IRF8_v2_628	PU1_IDR_30132	GCCTAGCACGTTATGAGGAAGTCTGAATAGTGCTAGGTCTTGATTCGCTTGACGCTGCTG	POISED_PU1	-0.304375201724242	4.61061431422929	4.81230490742549	2.01982834884057	-0.0494866207293244	4.4822190878211	3.49916079337374	-0.0703231662413642	0.109188937773917	-0.0333592158615715	0.0734218229410236	-0.0679837238802694	4.43469717005699	4.05964000453437	4.39182140248039	4.44812917998501	4.34848749904072
PBM_PU1_IRF8_v2_629	PU1_IDR_9907	GCCTAGCACAAAAAAAGGAAGTGAGAGCTGTGCTAGGTCTTGATTCGCTTGACGCTGCTG	POISED_PU1	1.32094909781607	6.29421967828023	6.60465450832074	3.1774564951684	0.715714922355769	6.50459874756658	6.88262919714263	3.08356765799331	2.23088630217976	1.74506347201768	1.58377138895638	1.21776870060711	6.5501618478555	6.23993379738621	5.53297832754919	5.62519689158917	5.17664996968723
PBM_PU1_IRF8_v2_630	PU1_IDR_27335	GCCTAGCACTCAAGGAGGAAGTGGTCAGTGTGCTAGGTCTTGATTCGCTTGACGCTGCTG	POISED_PU1	1.56672685943047	4.99002206019292	5.42461364602978	3.10376673573203	-0.654478864629358	5.39261203581358	4.19459081671048	1.76482454813551	1.52492892449385	1.68345662721777	1.35176561900268	2.27176299644336	5.14877799701563	4.58661237153552	4.91834243813187	4.9055070249769	4.86339291098595
PBM_PU1_IRF8_v2_631	PU1_IDR_25515	GCCTAGCACGGAAACAGGAACTGTTAAAAGTGCTAGGTCTTGATTCGCTTGACGCTGCTG	POISED_PU1	-1.4502167184088	4.98914911303008	5.32650788806982	2.83320666568321	-0.461638773159544	4.95928099159923	5.32790072679588	-0.0326318355829097	-0.258002956593537	-0.133287149532497	0.0515048624861554	-0.41592286165369	5.0573569901021	4.41092846025028	4.83037893151805	4.6532249780006	4.8573420754728
PBM_PU1_IRF8_v2_632	PU1_IDR_1329	GCCTAGCACGAAATGAGGAAGTGGCTGGTGTGCTAGGTCTTGATTCGCTTGACGCTGCTG	POISED_PU1	1.39618284535346	7.90387998041195	8.23359211951757	3.70788260537497	-0.420214269473322	6.15536898827758	8.55674755590532	2.98773231233373	3.16621444514699	2.26279965797171	2.58965765471953	3.53656847755751	8.66347338591595	8.49170374019687	7.71100503945014	6.93927060392793	5.98196405247425
PBM_PU1_IRF8_v2_633	PU1_IDR_9909	GCCTAGCACAGAAAGAGGAAGTGTAAAAAGTGCTAGGTCTTGATTCGCTTGACGCTGCTG	POISED_PU1	0.791239551983579	8.56629850483951	8.61678543618581	4.42865408674817	0.235774529492754	6.3462391539667	8.85812352371595	2.95032676178945	2.50655863425266	1.97155690793965	3.02811022721954	2.12077349330711	8.89055352192533	8.38423886571196	7.64965893409066	7.17031582198187	6.02854626419281
PBM_PU1_IRF8_v2_634	PU1_IDR_13368	GCCTAGCACAAAATGGGGAAGTCTAAAATGTGCTAGGTCTTGATTCGCTTGACGCTGCTG	POISED_PU1	0.561021682874631	6.6725509160469	6.91423531045662	2.3395827771008	-0.788809864042534	6.76349479325475	6.82423585454603	-0.040458030481385	0.56053214796317	-0.146784718545346	0.594729495195858	0.248989291433546	6.72902351602395	6.51437580685567	5.84868481719156	5.76417094419421	5.00639234957602
PBM_PU1_IRF8_v2_635	PU1_IDR_15107	GCCTAGCACAAAAAAAGGAAGTCTTTCATGTGCTAGGTCTTGATTCGCTTGACGCTGCTG	POISED_PU1	0.0290337099450914	6.29890813807586	6.04845558810153	2.74973053266525	0.959957151036689	5.11704260048063	4.95317526880375	-0.760262378208251	-0.295875176955217	-1.01093671888966	0.224076418403708	-0.38744498657276	4.85953756605244	4.7653462037711	4.68654386102014	4.5472506381013	4.390650876818
PBM_PU1_IRF8_v2_636	PU1_IDR_19255	GCCTAGCACCAGAAGGGGAAGTGATATAGGTGCTAGGTCTTGATTCGCTTGACGCTGCTG	POISED_PU1	0.992231870141182	5.71770610765878	6.00021796968494	3.03442207391661	-0.631883420404137	6.1037497228717	4.31491080086061	1.44774013926697	1.8016371041563	1.01814706398921	1.17662964093903	1.55993299129835	5.61124320980922	5.20690022610433	4.88016484743866	5.14226031378551	4.71004179981737
PBM_PU1_IRF8_v2_637	PU1_IDR_21929	GCCTAGCACGATAAGGGGAAGTGTATACTGTGCTAGGTCTTGATTCGCTTGACGCTGCTG	POISED_PU1	1.07640122114677	5.38998830716776	5.57086264372039	2.44014433653944	-0.836349023824743	5.56396362628885	3.73016961586779	0.881620112987679	1.25622587175602	0.710364846113924	0.65003547674649	0.782940786876226	5.32099243672373	4.66490453531927	4.96907424327708	5.31727470428745	4.8431899865274
PBM_PU1_IRF8_v2_638	PU1_IDR_19107	GCCTAGCACGAGGTGAGGAAGTGGGAGGCGTGCTAGGTCTTGATTCGCTTGACGCTGCTG	POISED_PU1	1.04993683281689	2.83306741800525	3.02528793513603	1.71313348694681	-0.235068766083217	2.46461531154997	2.47792168006384	2.22163215354309	6.0973735451774	2.55259085606559	1.14043475945906	3.56972867215727	2.51014349835136	2.77272953301758	2.80361533078006	3.12345417365753	3.69984569321135
PBM_PU1_IRF8_v2_639	PU1_IDR_14678	GCCTAGCACAAATTAGGGAAGTGGAAGAAGTGCTAGGTCTTGATTCGCTTGACGCTGCTG	POISED_PU1	-0.748670999513897	6.12960419246798	6.55477321723017	2.47502724374209	-0.768020938225629	6.40196106978984	6.47897581774445	3.80947741856547	5.79204553659125	3.04110611354546	2.79783612581312	4.36503049604491	6.77008455010333	6.41556715830117	5.8495994919371	5.5128812634823	5.37607734307946
PBM_PU1_IRF8_v2_640	PU1_IDR_2543	GCCTAGCACGAAAAGAGGAAGTGGAATTTGTGCTAGGTCTTGATTCGCTTGACGCTGCTG	POISED_PU1	3.37716765510016	8.91550886806032	8.99137801387487	4.93149381802059	-0.887438268709425	5.96175856372653	10.7610793695871	3.60490555167305	2.49344295763556	2.71162536124447	2.44625599450995	2.38600454021049	9.09268254680383	9.28664554368181	8.22451868634477	7.14566829120507	5.789957741303
PBM_PU1_IRF8_v2_641	PU1_IDR_3799	GCCTAGCACGGAAAGAGGAAGTGTATGGTGTGCTAGGTCTTGATTCGCTTGACGCTGCTG	POISED_PU1	3.10127244383161	8.05295272533531	8.06742357582208	3.68244137652857	-0.418651295446291	6.48792182852509	7.87322596878901	5.0541539042882	6.0623688082576	3.50740665348463	5.57721497294371	5.12021289544076	8.2764284010251	7.96353530435334	7.34023577054925	6.89649318469551	6.04840749075244
PBM_PU1_IRF8_v2_642	PU1_IDR_13163	GCCTAGCACAGAAAGAGGAAATGACTTTAGTGCTAGGTCTTGATTCGCTTGACGCTGCTG	POISED_PU1	-0.270790328659844	6.14620512970145	6.21138132992397	3.35632836688075	0.851945146103137	6.60068069700984	5.84912769696613	0.777374824744634	0.389390173452869	0.493480626370375	0.473606464716549	-0.151193026900414	6.24766479339257	6.02097442167856	5.44191607186476	5.22848644235391	5.17332335193138
PBM_PU1_IRF8_v2_643	PU1_IDR_24032	GCCTAGCACGAAATGGGGAAGTCCCTGTTGTGCTAGGTCTTGATTCGCTTGACGCTGCTG	POISED_PU1	1.65491456058929	6.88413533253325	7.21487958788062	2.52594472246022	-0.880007151549457	6.21653656578848	6.11614557967979	0.112498872857963	-0.279400718034754	0.120130104008749	0.538381103037527	-0.386113388865141	7.40951616953244	6.38723290512945	6.36579817319651	6.14029848886446	5.39010396161929
PBM_PU1_IRF8_v2_644	PU1_IDR_17000	GCCTAGCACGAAATGGGGAAGTGAGACAGGTGCTAGGTCTTGATTCGCTTGACGCTGCTG	POISED_PU1	1.76404201669965	6.75468810978714	7.1274415224495	3.10652953608844	-0.748356100278936	6.41055254358514	7.88732631529288	3.53791116582363	2.78985351701742	2.74508491055022	2.11796744005684	3.16235430948804	7.67125105107122	6.95034868475773	6.13307562481468	6.16431863074719	5.23798068625443
PBM_PU1_IRF8_v2_645	PU1_IDR_5124	GCCTAGCACAAAAAAAGGAACTGGAAAGCGTGCTAGGTCTTGATTCGCTTGACGCTGCTG	POISED_PU1	0.879109813660841	4.54319297315569	4.47183996182513	1.64359495454525	0.553776463217685	3.92438848175475	3.73307325204119	-0.200146312813201	0.683212362098094	-0.323119831334724	0.179767292541662	0.103158031841546	4.34935820546729	4.22518400700419	3.96599873740027	4.17654651180577	4.12621060129148
PBM_PU1_IRF8_v2_646	PU1_IDR_9135	GCCTAGCACGAAAAGAGGAACTGCATGGGGTGCTAGGTCTTGATTCGCTTGACGCTGCTG	POISED_PU1	1.17454790723525	6.9452539407292	7.2054115070325	2.61213067411591	-0.538433540400767	6.5907470835373	7.54162591793911	0.57230365590692	0.50087807035263	0.399831409504238	0.995713180314392	0.508293282924821	7.52228823550407	7.04474774831334	6.63047339163473	6.64082385125811	5.36756610723198
PBM_PU1_IRF8_v2_647	PU1_IDR_9247	GCCTAGCACGAAATGAGGAAGTGTAAACAGTGCTAGGTCTTGATTCGCTTGACGCTGCTG	POISED_PU1	1.5461918776854	7.48838003672738	7.7279708840235	3.19077119408166	-0.582443748627355	6.47092568989319	7.60929037247417	2.99508831368182	1.39944276092977	1.18821294498081	1.87755933254166	1.58174046020169	8.47235623944592	7.75952512230575	6.86111333406889	7.01024433704722	5.69268592205681
PBM_PU1_IRF8_v2_648	PU1_IDR_36512	GCCTAGCACGAAAAGGGGAAGTCAATGTTGTGCTAGGTCTTGATTCGCTTGACGCTGCTG	POISED_PU1	2.04808736487675	7.87191542069862	8.45308276739288	3.6145503547655	-0.7453921723186	6.64532541753136	7.61159189760476	0.483431998819255	0.629838822304042	0.245473928169131	1.12273879981647	0.283586695104866	8.43495461378697	7.95599397803737	7.27424934493383	6.87913965730093	5.70863744790205
PBM_PU1_IRF8_v2_649	PU1_IDR_33320	GCCTAGCACTGAAAAGGGAAGTGGAAAAAGTGCTAGGTCTTGATTCGCTTGACGCTGCTG	POISED_PU1	0.557020682303191	5.96591443070486	5.93703051421683	2.91467422839025	-0.641571450483071	6.24590411668797	5.33568162693995	2.90649312490571	3.56014516871807	1.97596746943054	2.23109108532799	3.23371993907729	6.1733435865441	5.77522573853529	5.64043272522014	5.17068942228832	5.13313663720191
PBM_PU1_IRF8_v2_650	PU1_IDR_24237	GCCTAGCACATTTAGAGGAACTGGGCTTGGTGCTAGGTCTTGATTCGCTTGACGCTGCTG	POISED_PU1	0.279773325936153	2.86361647651037	3.22243885933946	0.877763514220922	-0.870676519517422	2.94389969045495	2.64355241214273	0.167159953911917	-0.434846331645056	0.114865336997937	0.0327195194391998	-0.242663139796959	3.22443384850484	3.26916540787739	3.13879979790578	3.57157310521741	3.6919607650232
PBM_PU1_IRF8_v2_651	PU1_IDR_32020	GCCTAGCACGGTTTGAGGAAGTGAATGGGGTGCTAGGTCTTGATTCGCTTGACGCTGCTG	POISED_PU1	0.643982184652007	6.27551083942362	6.44504947897471	3.11687623773046	-0.351270253897898	6.30816063264908	6.32143458643968	4.82759770923706	6.30670902990318	4.16016801846888	6.03665093695826	5.42542580290151	6.45466503372057	6.36207810718894	5.71859088505441	5.55384736779844	5.56154141668191
PBM_PU1_IRF8_v2_652	PU1_IDR_34875	GCCTAGCACAAGAAGAGGAAGTCATAGGGGTGCTAGGTCTTGATTCGCTTGACGCTGCTG	POISED_PU1	0.496558649593759	5.85364654697616	6.32542397578203	3.14093542351881	-0.0263326144506597	6.61750076466422	5.63445392449032	0.182500627231508	0.731714694549321	0.676676242048449	0.945736720328795	0.33903806537539	6.57120738274553	5.81951011756976	5.71974163652222	5.37494617849865	4.97960194231409
PBM_PU1_IRF8_v2_653	PU1_IDR_8134	GCCTAGCACAAAAGAGGGAAGTGAAAATTGTGCTAGGTCTTGATTCGCTTGACGCTGCTG	POISED_PU1	5.00041000675781	5.83440446483955	6.23935683984847	2.45808902496718	-0.712751182783916	6.38477367059464	5.34057408918329	3.70133338051051	4.08680106580396	2.7372572995466	2.09651854289407	3.26063135722752	5.99109119433381	6.15433710325023	5.33959260293476	5.15616296226486	5.36527611716407
PBM_PU1_IRF8_v2_654	PU1_IDR_36681	GCCTAGCACACAAAGAGGAAGTGGGTTCAGTGCTAGGTCTTGATTCGCTTGACGCTGCTG	POISED_PU1	1.04643019678474	6.84379252165259	7.10002218807581	3.85061655032787	-0.677446127577935	6.45804646776007	6.79083574601971	1.44481773614159	1.39774124809102	1.45744967827045	1.37772909414143	2.04498857897766	7.62725035535625	7.0172155778375	6.67394569093381	6.21909825058654	5.59437748977193
PBM_PU1_IRF8_v2_655	PU1_IDR_34582	GCCTAGCACGGGCTGAGGAAGTGGAAGGGGTGCTAGGTCTTGATTCGCTTGACGCTGCTG	POISED_PU1	0.984615716828476	2.4723212070225	2.72770290707889	2.17270276898466	-0.766280541420254	2.36909169800168	1.94685903098185	2.75141129426774	3.32138351383058	2.43250614901654	2.05138610924237	3.32363498576936	2.51410651129134	2.33849682292622	2.57536896303106	2.96134265923947	3.1794729734773
PBM_PU1_IRF8_v2_656	PU1_IDR_32656	GCCTAGCACCCTTAGGGGAAGTGTGAAGTGTGCTAGGTCTTGATTCGCTTGACGCTGCTG	POISED_PU1	0.381573569673088	3.48916594831333	3.50651335607186	1.70641984836795	-0.401569621562281	3.4546323495458	2.32571754609329	4.09569391224309	3.453038087824	3.02319698763632	4.71819218658517	5.18739929615154	3.20465231581402	2.76324525484099	3.22562794300904	3.39115676472141	3.84281784802762
PBM_PU1_IRF8_v2_657	PU1_IDR_32535	GCCTAGCACAAAAGCAGGAAGTGAAACAGGTGCTAGGTCTTGATTCGCTTGACGCTGCTG	POISED_PU1	15.0568270723707	4.87100404609811	5.9910709173499	4.13164025442305	-0.195307098312672	6.10451545657312	4.25004809921673	5.29544999490641	2.54767448554477	4.08304840248763	3.03305051962531	1.34787016327715	5.72058537374729	5.11483672421402	4.94243327733163	5.11761107853877	4.33960704448416
PBM_PU1_IRF8_v2_658	PU1_IDR_32603	GCCTAGCACAAAGAGAGGAAGTCCCAAGAGTGCTAGGTCTTGATTCGCTTGACGCTGCTG	POISED_PU1	0.951329995093536	3.78332451352809	3.75217728328857	2.23731453772836	-0.662315910380674	3.85648344591397	2.83909972407809	-0.287222333860362	0.223505746055321	1.04893409822774	-0.0273638918112366	0.0843039174516807	4.1755117508913	3.53913631403425	3.94987674986736	4.05960591359278	4.32438149082596
PBM_PU1_IRF8_v2_659	PU1_IDR_13993	GCCTAGCACGGAAAAGGGAAGTGGAATCAGTGCTAGGTCTTGATTCGCTTGACGCTGCTG	POISED_PU1	0.644411890600061	6.56361482582188	6.64944055710524	2.6433947297208	-0.271407364252307	6.39889368246114	6.95245257524719	2.66847110772927	3.10726400487681	1.48702338860838	1.57824518049201	2.63594530523111	7.18430820720176	6.50866408961461	6.31189708200247	6.23276333044314	5.60226088069411
PBM_PU1_IRF8_v2_660	PU1_IDR_12526	GCCTAGCACAGAAAGAGGAAATGAATATAGTGCTAGGTCTTGATTCGCTTGACGCTGCTG	POISED_PU1	1.69574264743768	5.77637020305191	5.87908944928219	3.17549961007579	1.40991487476135	5.90899339111363	5.4706975017657	1.07055262759664	1.41948285383527	0.801764457912749	0.629078024397794	0.564057118825748	5.92811317196137	5.63845683092491	5.4654332006367	4.68830006468513	4.7660906644908
PBM_PU1_IRF8_v2_661	PU1_IDR_13604	GCCTAGCACAGAAACAGGAAGTGGGTAAAGTGCTAGGTCTTGATTCGCTTGACGCTGCTG	POISED_PU1	2.23744928520564	7.13535801946208	7.49372320573625	5.45411291774065	-0.925106385072303	6.66212594407334	7.52452772500693	3.80480004561568	2.02044151154569	2.37259281116046	2.18167658637048	1.53431868245023	7.7916440604427	7.26236191101219	6.45702619297567	6.86767790003762	5.6800334036026
PBM_PU1_IRF8_v2_662	PU1_IDR_11644	GCCTAGCACACTAAGAGGAAGTGGTATCTGTGCTAGGTCTTGATTCGCTTGACGCTGCTG	POISED_PU1	0.60406721614655	5.70619265840935	6.28777454573483	3.30718363408152	-0.596713326911413	6.34836820477613	5.55268388763467	1.09387851529017	0.938953209792954	1.07313698298448	0.717324744168122	0.878823631147742	5.86695964293987	5.29172171532025	5.28854450270989	5.49452953132899	4.7782498500136
PBM_PU1_IRF8_v2_663	PU1_IDR_7169	GCCTAGCACGAAATCAGGAAGTGAAGATGGTGCTAGGTCTTGATTCGCTTGACGCTGCTG	POISED_PU1	-0.566417884945449	5.84524715971869	6.10275819861132	3.42725325153346	-0.106603620677527	6.85601596021072	6.72918040493688	2.75363042751645	1.74093032142908	0.947188357595165	1.53974055243986	1.380965859644	6.82788423610471	6.60945712604269	5.80909400887985	6.02120190515002	5.14366870523935
PBM_PU1_IRF8_v2_664	PU1_IDR_25952	GCCTAGCACGAGAAGGGGAAGTGGAAGCAGTGCTAGGTCTTGATTCGCTTGACGCTGCTG	POISED_PU1	2.1341329711875	5.10051124169372	5.45806903636844	2.51534681203811	-0.525385881312251	6.58734763511538	4.69159633638557	1.81303136811827	2.59701450873205	1.24013551809439	1.11962479302514	1.61503069059224	5.72335577665642	5.14232665042159	4.66480039422076	5.43056390085062	5.26735066533296
PBM_PU1_IRF8_v2_665	PU1_IDR_5531	GCCTAGCACGAAAAGGGGAAGTGCTGGGGGTGCTAGGTCTTGATTCGCTTGACGCTGCTG	POISED_PU1	2.23732455397766	7.77025197104373	8.10246789084354	3.8481668978856	-0.580508112398609	6.34168352139979	8.48654177140985	1.64453912577879	1.42237159615422	0.829131632660335	1.78242037159559	1.67482181586356	8.55201646652918	8.11778949047379	7.24638275578343	6.94128653910805	6.07088812253275
PBM_PU1_IRF8_v2_666	PU1_IDR_1157	GCCTAGCACCAAAAGAGGAAGTGGCATATGTGCTAGGTCTTGATTCGCTTGACGCTGCTG	POISED_PU1	2.4315570036702	8.01424267269275	8.35077764249274	4.19274329370231	-0.525681416570041	5.97311919899943	9.71441297355284	2.662131122974	1.47780450920496	1.89458045087821	1.74730242839434	1.16413039110749	8.87859607335958	8.63250871394451	8.07821517533259	7.42106605033393	5.83136552019537
PBM_PU1_IRF8_v2_667	PU1_IDR_17469	GCCTAGCACTTTAAGAGGAAGTGAGATAGGTGCTAGGTCTTGATTCGCTTGACGCTGCTG	POISED_PU1	1.12218406892281	5.90296050720396	6.05205910275952	3.151098585391	-0.122218447096195	6.3621570099726	5.12780055009833	2.04876885479498	2.34111775336194	1.67604606782557	2.01731534442297	1.77219871129462	6.01189041587455	5.42170953628095	5.29690288798792	5.46891268042662	4.72550342731177
PBM_PU1_IRF8_v2_668	PU1_IDR_16562	GCCTAGCACTAAATGAGGAAGTCCTAGTGGTGCTAGGTCTTGATTCGCTTGACGCTGCTG	POISED_PU1	0.872030263245039	7.76521394802283	7.95392481100943	3.68523839863219	-0.344027752673237	6.43881419035308	6.91016782659514	0.335013365597656	0.000577534879582801	0.0865994855663703	0.950040605951962	0.0105050742312978	7.39860923462913	7.41269225512799	6.72307765675995	6.13631813559515	5.00851701415064
PBM_PU1_IRF8_v2_669	PU1_IDR_17681	GCCTAGCACTGAAAGAGGAAGTCAAATTGGTGCTAGGTCTTGATTCGCTTGACGCTGCTG	POISED_PU1	0.545213211615825	7.31145375752728	7.52923526881677	4.05932847773347	0.0726253806820329	6.65447960233326	7.81782305446658	0.912672565736664	-0.0635789763608825	-0.117611932152244	0.855426660598525	-0.183239660104127	7.74941487454904	7.49221700716664	6.65981881985497	6.40336063732021	5.36881032914164
PBM_PU1_IRF8_v2_670	PU1_IDR_18160	GCCTAGCACTGAGAGAGGAAGTCACTGGGGTGCTAGGTCTTGATTCGCTTGACGCTGCTG	POISED_PU1	1.03349626603403	3.87879792268966	4.4618663803553	2.57525761803334	0.334145925850683	3.95721036709436	3.2206059376076	0.0108518861075431	-0.0835968470439083	0.496332088353516	-0.0805755374335689	0.0983267743732726	3.75987402075474	3.37655258921007	3.81399185618776	4.03601834727209	3.90685207456495
PBM_PU1_IRF8_v2_671	PU1_IDR_3895	GCCTAGCACAAAAAAAGGAAGTGGTGGTTGTGCTAGGTCTTGATTCGCTTGACGCTGCTG	POISED_PU1	0.799753361134872	6.87155138009922	6.80738177430307	3.60479793865807	-0.739315242873505	6.60593576649899	6.38548633137128	3.86550860384099	4.49482454528079	3.26926605653228	3.49988212262726	4.23344455955764	7.16560248036073	6.96026068433546	6.46974902450058	5.5957195374067	5.94463711669254
PBM_PU1_IRF8_v2_672	PU1_IDR_25890	GCCTAGCACGGGAGGAGGAAGTGGGGAGTGTGCTAGGTCTTGATTCGCTTGACGCTGCTG	POISED_PU1	2.75787183736771	4.25560364205138	4.4761937851825	2.92358970344212	-0.792271538567803	4.47308407297157	2.83413065173928	4.78593583976369	6.49703352975093	4.59800768729941	5.54982629571601	5.71308575430777	4.58697356054597	3.88499882309898	3.84706925915827	4.32570087587624	4.56282094360821
PBM_PU1_IRF8_v2_673	PU1_IDR_5657	GCCTAGCACCAAGAGAGGAAGTCTCCCTAGTGCTAGGTCTTGATTCGCTTGACGCTGCTG	POISED_PU1	-0.662292492577492	3.38260698379715	4.06174064858527	2.32192476040703	-0.373890481042565	3.58120028743885	2.24430519266743	-0.284277564097315	-0.442113776386736	0.18963774851759	0.0244467960259402	-0.376998112389296	3.68080692787238	2.56209942317974	2.91372857854175	3.98965040843746	3.08775971871036
PBM_PU1_IRF8_v2_674	PU1_IDR_30522	GCCTAGCACGGAAAGAGGAACTGATATATGTGCTAGGTCTTGATTCGCTTGACGCTGCTG	POISED_PU1	0.38745778125452	6.17838765322543	6.75517573545815	2.78637498950686	-0.402999848704221	6.47779712483461	6.0664187551376	0.611597357087476	0.773681672470076	0.507344900939349	0.783631675568414	0.0722879520532577	7.12793359277414	6.27658928430503	5.60577797759707	5.99423368616348	5.4070477200483
PBM_PU1_IRF8_v2_675	PU1_IDR_10873	GCCTAGCACAAATAGAGGAAGTGGAATGGGTGCTAGGTCTTGATTCGCTTGACGCTGCTG	POISED_PU1	2.41227114305986	7.19954453356413	7.25609307735438	3.53329443425489	-0.00872257975930455	6.75476056804319	7.26779181171824	4.82963490191038	6.18955324067591	4.43396538154919	5.29068858836972	6.01090067969295	7.44471549112565	7.73193995532948	6.42705161246938	6.41809452127536	5.66525481754244
PBM_PU1_IRF8_v2_676	PU1_IDR_6986	GCCTAGCACATAAAGAGGAACTGGCAGATGTGCTAGGTCTTGATTCGCTTGACGCTGCTG	POISED_PU1	-0.157038778029446	5.09493276337079	5.35586396317353	1.71429884290379	-0.680312738486396	6.1679483839592	5.35466799812329	-0.174040124773027	0.354574538811824	0.633258718482987	0.231542591776408	0.0343385483128187	6.07241366428206	5.56899402768701	5.72319516823601	5.32302769980144	5.31667585168807
PBM_PU1_IRF8_v2_677	PU1_IDR_36524	GCCTAGCACAGTTGGAGGAAGTGGCACTTGTGCTAGGTCTTGATTCGCTTGACGCTGCTG	POISED_PU1	-0.687603606099844	2.77595763998952	3.38148419622523	2.17682871260255	-0.879397035822006	2.91080041533483	1.21808347144076	0.21698778359226	0.133546895090958	0.0894948474683303	0.133829664426188	0.329483776682476	2.70755889359063	2.70702281003344	2.57448780126813	3.38997799284886	3.33697849699611
PBM_PU1_IRF8_v2_678	PU1_IDR_3131	GCCTAGCACAAAAAAAGGAAGTGGACCGTGTGCTAGGTCTTGATTCGCTTGACGCTGCTG	POISED_PU1	1.68164857152466	6.54930735269117	6.66760701935717	3.1230179661968	-0.754143530667697	6.66388805310075	6.50881341074228	1.23065138859282	1.19392831763699	0.666360066313874	1.07373489489296	1.00403247341427	6.85457717677452	6.94393501540803	5.81594432107284	5.66799641540042	5.82240365810908
PBM_PU1_IRF8_v2_679	PU1_IDR_28882	GCCTAGCACGAAATCAGGAAGTGTGAATCGTGCTAGGTCTTGATTCGCTTGACGCTGCTG	POISED_PU1	0.641084247640423	5.56586207324396	5.85080757222751	3.29391415683331	-0.498908211431888	6.5406595842039	4.98737555098644	1.76738948019416	0.473336451271131	0.22574096110257	0.734197197835753	0.434418260760831	6.53931030231169	5.45174963466587	5.1705738395406	5.92655534326179	4.82397267720568
PBM_PU1_IRF8_v2_680	PU1_IDR_31121	GCCTAGCACCAAATAGGGAAGTGATAGAGGTGCTAGGTCTTGATTCGCTTGACGCTGCTG	POISED_PU1	1.14735632630419	6.71504261431008	6.78061167762526	2.64212521435032	0.0612131302777158	6.68330126042487	5.97456034302827	2.79490497742666	2.37216594556981	1.20446801103794	1.9457553291279	2.4894656310905	6.60853481318347	6.46133218205282	5.81814276038617	6.15739015819522	5.26256334338103
PBM_PU1_IRF8_v2_681	PU1_IDR_24641	GCCTAGCACTGAAAGAGGAAGTCTGGGTGGTGCTAGGTCTTGATTCGCTTGACGCTGCTG	POISED_PU1	2.16775023884424	6.37756501898157	6.98107278026132	3.33400792992034	-0.625074813415373	6.38542797281249	6.38780036823819	1.65956569896812	0.872626757856657	0.663393796823541	1.57244186810565	1.79717811730987	6.82365029884086	6.30461128315871	5.87835585482346	5.70295888003575	5.5412406641882
PBM_PU1_IRF8_v2_682	PU1_IDR_26936	GCCTAGCACAAGAAGAGGAAGTGGAGAGGGTGCTAGGTCTTGATTCGCTTGACGCTGCTG	POISED_PU1	1.65298199123592	5.58483484353414	6.23778607345839	3.20972750110129	-0.490895264324008	6.48503319881624	6.69429772893956	2.41667695026456	4.28256083829232	2.09802733003367	2.43797530189239	3.70423103307679	7.07108049700468	6.07454855939009	5.91945284859152	6.38973131858912	5.45983678939272
PBM_PU1_IRF8_v2_683	PU1_IDR_23898	GCCTAGCACTAAAAGAGGAAATGAGAAACGTGCTAGGTCTTGATTCGCTTGACGCTGCTG	POISED_PU1	1.21499868394549	5.32609315957504	5.10230139746807	3.00590451883034	0.0235431084645815	6.25303575071706	4.50373597725139	1.83770874300015	1.46454984131104	0.897107846080256	1.13381934586024	0.467133064541735	6.06681170962315	5.96432024529145	5.15828937365491	5.17735883395523	5.14350945624517
PBM_PU1_IRF8_v2_684	PU1_IDR_13222	GCCTAGCACAGAAAGAGGAAATGAGGTTTGTGCTAGGTCTTGATTCGCTTGACGCTGCTG	POISED_PU1	0.261097432104541	5.67161223202799	5.68354212331527	3.23113821392065	-0.653281221251751	6.49931091294338	3.76052511592407	0.490013792365279	0.769020755530684	0.241092946255771	0.605177466398063	0.314672938148859	5.48580233533587	5.67370799349839	4.982445074755	4.96375960577366	5.32303117352555
PBM_PU1_IRF8_v2_685	PU1_IDR_7810	GCCTAGCACTAAATGAGGAAGTGAAGAAAGTGCTAGGTCTTGATTCGCTTGACGCTGCTG	POISED_PU1	1.09842990433467	7.86478088978025	7.93080525842297	4.58025616698717	0.19432286883164	6.19041910489613	8.41734782896914	3.59310085308546	5.61672871869993	3.37448785886375	2.71913757903162	3.46974052235592	8.31057471198208	7.83150540316449	7.29639217544216	6.90145386123061	5.42127316083995
PBM_PU1_IRF8_v2_686	PU1_IDR_14500	GCCTAGCACGTTTTGAGGAAGTGGAGGTGGTGCTAGGTCTTGATTCGCTTGACGCTGCTG	POISED_PU1	1.66302561416663	6.11243783081696	6.37322689019089	2.64158263983958	-0.533345870578334	6.50819243471914	5.46772535886173	5.45273633325019	6.34216553723385	4.64851594731778	6.67558742636469	5.96420369371358	6.62887569870511	6.52574498476636	5.7605473771357	6.18341972569324	6.20537118432682
PBM_PU1_IRF8_v2_687	PU1_IDR_6440	GCCTAGCACAGAAAAGGGAAGTGAGGGAAGTGCTAGGTCTTGATTCGCTTGACGCTGCTG	POISED_PU1	0.652729226119533	6.47537591431021	7.05888365734908	3.24078112080434	-0.296259106628551	6.57448918987488	6.5670328683952	3.3332809932693	4.16966568964551	2.61084319682655	2.82208543066353	4.12039109004946	7.39898870517586	6.84319515498595	6.41228114318595	5.82973589213359	5.60970243594485
PBM_PU1_IRF8_v2_688	PU1_IDR_2478	GCCTAGCACAAAAAGAGGAAGTGGTACAAGTGCTAGGTCTTGATTCGCTTGACGCTGCTG	POISED_PU1	2.22581564943588	8.75536719481826	8.92666958812463	4.34586698751256	-0.444064283973733	5.90991962502819	12.0955620849446	3.87857210675434	2.12297763583456	2.78649105944862	2.13270113163877	1.05310608118567	9.3239888063359	9.52862900947302	8.48693530818436	7.32861815918485	6.26217544496807
PBM_PU1_IRF8_v2_689	PU1_IDR_26569	GCCTAGCACAGAATAGGGAAGTGAGAAATGTGCTAGGTCTTGATTCGCTTGACGCTGCTG	POISED_PU1	1.09486445664013	6.38801426701864	6.82981174466242	2.76154464474226	-0.258682903997294	6.68751864687042	6.23991732173758	4.26200216640764	5.69074963352951	3.20936801438464	2.97041486215405	3.82419406100133	6.84132748898416	6.57207764086256	6.4199123549339	6.16171198153374	5.55292557579453
PBM_PU1_IRF8_v2_690	PU1_IDR_25609	GCCTAGCACTGTAAAAGGAAGTCAGCTGAGTGCTAGGTCTTGATTCGCTTGACGCTGCTG	POISED_PU1	0.380505599629774	2.69055460457785	2.71811534980111	2.40350037141124	-0.338841223824193	2.36186112312966	1.68730088263605	-0.352835584055874	-0.427727306456302	-0.280006666582837	-0.158733026633743	-0.383442943013908	2.18379533886695	2.29627466528216	2.10908435522588	2.83487834044681	2.4973162477691
PBM_PU1_IRF8_v2_691	PU1_IDR_9425	GCCTAGCACTCAAAGGGGAAGTGAGATTTGTGCTAGGTCTTGATTCGCTTGACGCTGCTG	POISED_PU1	2.37900514285032	5.86099215828287	6.15556162898812	2.9617082952924	-1.02061675267483	6.85255720301639	5.0031083011301	2.52684494142708	1.92010417677349	1.7052456003354	1.58355030399954	2.37175534600713	6.31811948733311	5.4801065800924	5.15689269637911	5.39128200261295	4.74904643522124
PBM_PU1_IRF8_v2_692	PU1_IDR_18346	GCCTAGCACAAATAAAGGAAGTGGTAAGGGTGCTAGGTCTTGATTCGCTTGACGCTGCTG	POISED_PU1	-0.995554173926316	4.81133397519243	4.84581765831134	2.60583048124202	0.210955699341064	5.12305927390622	4.03977791560685	2.3852072868595	3.09660508395903	1.71863625927661	1.98940998450962	2.43132004540753	5.42276652842255	5.73418544440598	5.14476559679247	4.40812315365457	5.26181706260719
PBM_PU1_IRF8_v2_693	PU1_IDR_725	GCCTAGCACGAAAAGGGGAAGTGTGCTACGTGCTAGGTCTTGATTCGCTTGACGCTGCTG	POISED_PU1	3.63458740236563	7.48005689115393	7.71009929926356	3.4380014328241	-0.730628315310447	6.14491498664356	7.61011347294233	1.946730707146	2.60893282309391	1.14119445365672	1.31084174190665	1.82654053412798	8.20166482311907	8.10020503656567	6.82849148826228	6.89052415202308	5.72599760762863
PBM_PU1_IRF8_v2_694	PU1_IDR_5595	GCCTAGCACTGAAAAGGGAAGTGCTACACGTGCTAGGTCTTGATTCGCTTGACGCTGCTG	POISED_PU1	-0.819509874553173	6.25188816354956	6.18887407524288	2.62201141121303	-0.973869024590868	6.34022010683438	5.13724784571845	0.0862870797958775	-0.182546057175302	-0.112419815420764	0.533321562100137	-0.243300975093466	5.68569607042307	5.46457352617883	4.98845638229941	5.87071484337471	4.75575265981601
PBM_PU1_IRF8_v2_695	PU1_IDR_14682	GCCTAGCACAAAAACAGGAAGTCAAAGGAGTGCTAGGTCTTGATTCGCTTGACGCTGCTG	POISED_PU1	-0.357012890492774	7.11025031740865	7.53725340521913	4.54846970922999	-0.135305939268197	6.51655983365124	9.18899792862352	0.617165469585652	0.527720837533332	0.666490667347507	1.59673887641113	0.681694109268198	8.57055242255146	8.19364225005041	7.07438097762792	6.99825535796692	5.68081902009093
PBM_PU1_IRF8_v2_696	PU1_IDR_20476	GCCTAGCACCTGAAGGGGAAGTGGTACTTGTGCTAGGTCTTGATTCGCTTGACGCTGCTG	POISED_PU1	1.7981172490567	4.44710617658119	5.21477448907848	2.37891881319939	-0.922329783875275	5.42089799432548	3.10222154663126	0.920709630226214	0.285143701377559	1.51668216178699	0.200968169277247	0.329117373267495	4.92999766660316	4.72299980685361	4.49261388500578	4.88027849114247	4.64243666686044
PBM_PU1_IRF8_v2_697	PU1_IDR_19086	GCCTAGCACAGCATGAGGAAGTGTCAGATGTGCTAGGTCTTGATTCGCTTGACGCTGCTG	POISED_PU1	0.630591807190626	4.4485961505042	4.48856483303775	2.03619668609178	-0.488963189784371	4.82618827338673	3.88512505857986	0.306138233430084	0.307587266343274	1.15142970915248	0.0939993257301147	0.168974280091287	4.78974376373194	3.90991917199717	4.46407125747893	4.6863640636258	4.7352866377487
PBM_PU1_IRF8_v2_698	PU1_IDR_8123	GCCTAGCACGAAAACAGGAAGTCTAGGCTGTGCTAGGTCTTGATTCGCTTGACGCTGCTG	POISED_PU1	-0.530531297778283	6.87400122841226	6.94504760652149	4.48326512101346	0.0334014620964395	6.61678135938348	6.57289449584568	-0.118287873842723	-0.0683313194178641	-1.15450679639098	0.659929792892975	-0.376732545117011	7.51531028169276	7.34680899070946	5.70035902549534	6.33087643423755	5.38959541400822
PBM_PU1_IRF8_v2_699	PU1_IDR_17957	GCCTAGCACGAAATGAGGAAGTTGGTGCTGTGCTAGGTCTTGATTCGCTTGACGCTGCTG	POISED_PU1	0.0451885016567867	8.10965308541459	8.5045105113834	3.9694607629753	-0.352961251291014	6.22679062522399	9.78375604624524	1.65498804456269	0.94607995992498	0.902654261535547	1.46889823340992	1.24514504744666	9.26862881137322	8.89694871700103	7.51622180049482	7.30886179243312	5.8633293303707
PBM_PU1_IRF8_v2_700	PU1_IDR_1281	GCCTAGCACGAAAAGGGGAAGTCAGGCTTGTGCTAGGTCTTGATTCGCTTGACGCTGCTG	POISED_PU1	-0.0500867687730642	7.71123111916114	8.07159144540108	3.36862776764138	-0.730010393577017	6.72901219457127	8.76059863369644	0.277106413973797	0.201339604449352	0.30957002093834	1.21853157223619	0.2820801404965	8.23486603382489	7.23921118219159	7.52729588583376	7.14157444329994	5.91002676343908
PBM_PU1_IRF8_v2_701	PU1_IDR_33332	GCCTAGCACGAAAAGAGGAAATGAAATTGGTGCTAGGTCTTGATTCGCTTGACGCTGCTG	POISED_PU1	6.84463481561759	6.50876055798469	6.67054495554741	3.30541963063379	0.761115756877056	6.18013742569037	6.97117920330708	4.13341316550641	2.21374128724664	2.78419523674871	1.40294448638769	0.939771343901568	6.4448014969494	6.73281245450039	5.45133544407535	5.20942462405233	5.33597459387379
PBM_PU1_IRF8_v2_702	PU1_IDR_18674	GCCTAGCACAGAATGGGGAAGTGGAAAGGGTGCTAGGTCTTGATTCGCTTGACGCTGCTG	POISED_PU1	0.0451885016567867	6.15884900408442	6.47455395457859	2.36761941699183	-0.43383625612417	6.33964394036806	6.34002013311167	4.0354727133015	5.99771157741524	3.42325215619181	3.54061802917222	5.42414346632866	7.08371716012274	6.63503418641633	5.99860593939827	6.30513865551306	5.53874183364438
PBM_PU1_IRF8_v2_703	PU1_IDR_15688	GCCTAGCACGAGGAGAGGAAGTGAAAACAGTGCTAGGTCTTGATTCGCTTGACGCTGCTG	POISED_PU1	1.33777632307722	4.18750769268409	4.39988240514933	2.97110793949265	1.21246709232375	3.84393164899681	3.40677451167813	2.14047431253	2.61553423209752	1.26756954725868	1.06534216459216	1.15149876456933	3.7780992172904	3.85054439594797	3.61179780540337	3.83135474526159	4.05560878595545
PBM_PU1_IRF8_v2_704	PU1_IDR_26386	GCCTAGCACTAAAAAAGGAAGTCAATTTGGTGCTAGGTCTTGATTCGCTTGACGCTGCTG	POISED_PU1	-0.188598442702646	5.69743135004099	5.62889896650607	2.60944367519197	0.556478597372007	5.31227840895713	4.12704185462346	-0.417646462193701	-0.390778800980503	-0.812402849708894	0.302648488612933	-0.186563024712863	5.1126069230701	5.07443923590261	4.359101642152	4.40666287824487	4.32276287381655
PBM_PU1_IRF8_v2_705	PU1_IDR_21151	GCCTAGCACGGCAAGAGGAAGTGTTGCTGGTGCTAGGTCTTGATTCGCTTGACGCTGCTG	POISED_PU1	-0.0488097245773885	4.8205294884428	4.9311762697148	2.81155204672474	-0.412591289981562	5.22502064021992	3.72400523983947	0.064196810566113	-0.209451958481484	0.834876177954235	-0.0176287931378756	-0.298931963828729	4.82100753539251	3.60998457257286	4.25570571484158	4.64873377088261	4.39818171377613
PBM_PU1_IRF8_v2_706	PU1_IDR_10362	GCCTAGCACCTGATGAGGAAGTGGAACAAGTGCTAGGTCTTGATTCGCTTGACGCTGCTG	POISED_PU1	0.190724918521697	4.88543198825874	5.3072173843018	2.44511259994143	-0.683037221356732	6.36470309815463	5.32104653729091	2.53434306968329	2.33301321987933	1.94516404465222	1.84207697573153	2.34962416635227	5.43783829815799	4.89321878954694	5.05894308724881	5.22827072784285	4.48620889953005
PBM_PU1_IRF8_v2_707	PU1_IDR_17187	GCCTAGCACAAAAAAAGGAAGTGAGATAAGTGCTAGGTCTTGATTCGCTTGACGCTGCTG	POISED_PU1	0.781593939208243	6.73724046925636	6.75208538519932	3.339778599533	1.07688719066796	6.74555321870122	6.31457839874819	2.84175580195417	3.21912509157638	2.19556644551858	1.92555487387073	2.58770913487515	6.76146291969352	6.42047773626302	6.14237837799199	5.05137504119665	5.58506466248596
PBM_PU1_IRF8_v2_708	PU1_IDR_18682	GCCTAGCACCAGAAAGGGAAGTGGTGGGCGTGCTAGGTCTTGATTCGCTTGACGCTGCTG	POISED_PU1	0.302151948771611	4.09993934098613	4.6141498714372	2.11386486154978	-0.69016625689066	5.09204379909274	2.65866421615792	2.76205103844485	5.14678897974832	2.95503473637013	2.25769441868375	5.42588325553392	4.77301553989485	4.19976389119795	3.7413753269603	4.641636121428	5.02222713733993
PBM_PU1_IRF8_v2_709	PU1_IDR_10774	GCCTAGCACGGAAAAGGGAAGTGGGAGGAGTGCTAGGTCTTGATTCGCTTGACGCTGCTG	POISED_PU1	-0.23187622054708	6.10513406905226	6.52270932304833	2.92236364446166	-0.598788251330871	6.65068741304943	6.95202572811167	3.91650534061752	5.79617180023617	3.35121088802809	3.37150387702799	4.85820129034976	6.50683660962693	6.4428354311835	5.89738418723052	5.70003227007533	5.60272389428192
PBM_PU1_IRF8_v2_710	PU1_IDR_1405	GCCTAGCACAAAAAAGGGAAGTGAAAATAGTGCTAGGTCTTGATTCGCTTGACGCTGCTG	POISED_PU1	14.2670264583918	7.68647717264828	8.0458502633573	3.8520933063507	1.12242774650486	6.60638836170056	8.11696313624164	6.88447909868168	6.09908116376862	6.58337796339756	2.88324499929777	2.48219156351233	7.80842009113543	8.34827689225498	7.10793466173706	6.09798811617365	5.54094913110001
PBM_PU1_IRF8_v2_711	PU1_IDR_32576	GCCTAGCACGCTTAGGGGAAGTGGTTCCCGTGCTAGGTCTTGATTCGCTTGACGCTGCTG	POISED_PU1	1.74825832022954	3.79155540780001	4.11947176382381	1.97726076767387	-0.794556194332749	4.24649643452253	3.33583814198682	0.0650627589683026	-0.517445125794071	0.553641887685992	-0.286714317298913	-0.507731173670935	4.22181207510813	3.30241708046636	3.8534106661541	4.20218218028881	4.08398380285303
PBM_PU1_IRF8_v2_712	PU1_IDR_31696	GCCTAGCACAATATAAGGAAGTGGGCCAGGTGCTAGGTCTTGATTCGCTTGACGCTGCTG	POISED_PU1	0.133521596200431	4.23192819917032	4.35848297076998	2.06110189627576	-0.619127738472253	5.17802740220271	3.64608957654845	0.255072648588807	0.403041351625105	0.334425646028246	0.387866863564056	0.435375904546185	5.20786747945449	4.45578091575993	4.60380733072007	4.5122773212487	4.78337297713349
PBM_PU1_IRF8_v2_713	PU1_IDR_9787	GCCTAGCACGAAAACAGGAAGTCTAAAGGGTGCTAGGTCTTGATTCGCTTGACGCTGCTG	POISED_PU1	-0.476789602004866	7.29974169633958	6.70985932763704	4.54256557480659	0.116753977179721	6.54367122301493	6.24436388336198	0.110482703831355	0.259253868154681	-0.121229124533282	0.957935336181954	0.0483466419379392	7.15195982120543	6.97923087157891	6.03306038724088	6.18866093179669	5.68792741044746
PBM_PU1_IRF8_v2_714	PU1_IDR_14693	GCCTAGCACAATAAGAGGAAGTGCCTGGAGTGCTAGGTCTTGATTCGCTTGACGCTGCTG	POISED_PU1	0.0451885016567867	7.01608831186442	7.55959401050294	3.48197112264177	-0.6798183680243	6.4082240709676	7.42514490149784	0.897774201520356	0.388827460785992	0.941631051496135	1.2724392557922	0.490442071323709	7.76842967710339	7.05995046534063	7.01754078658958	6.72093937148181	5.87030991434002
PBM_PU1_IRF8_v2_715	PU1_IDR_22686	GCCTAGCACTCAAAGAGGAAGTGACATTTGTGCTAGGTCTTGATTCGCTTGACGCTGCTG	POISED_PU1	-0.0888106584127664	7.03130035606584	7.20000057597691	3.72868748636568	5.66410849997941	6.47119876778001	6.61307225201576	1.08799166018998	0.77067615676806	0.882735600381571	0.616258147944447	0.271078105592904	7.42161190679434	7.12518675949076	6.39995277723703	6.33153309570256	5.37120132711969
PBM_PU1_IRF8_v2_716	PU1_IDR_11751	GCCTAGCACAGAAAGAGGAAATGACCTATGTGCTAGGTCTTGATTCGCTTGACGCTGCTG	POISED_PU1	1.15520844290504	5.80043369121578	6.21246221338509	3.37130706214458	0.675593075167787	6.63373653025442	5.61020474528987	0.460958582791609	0.531635971239077	0.276071272356818	0.792516534935061	-0.0457299107166849	5.98609051391589	5.57517569898485	5.40031988208757	5.12939691206965	4.77066721473821
PBM_PU1_IRF8_v2_717	PU1_IDR_22670	GCCTAGCACCAAAAGAGGAAGTCAAATTGGTGCTAGGTCTTGATTCGCTTGACGCTGCTG	POISED_PU1	0.250312771587042	8.09001290479575	8.35209574153184	3.84704547341113	-0.151916110809132	5.97626988775011	8.94549040682133	0.623670867643645	-0.182546057175302	-0.352474126608414	1.47669666664851	-0.586481476884887	8.7996191218484	8.52583834426438	7.20592066776589	7.39443511177402	5.67881726861403
PBM_PU1_IRF8_v2_718	PU1_IDR_27648	GCCTAGCACGTGTTAGGGAAGTGGTGAGTGTGCTAGGTCTTGATTCGCTTGACGCTGCTG	POISED_PU1	2.33444240246063	3.00473160994437	3.47444870120257	1.29070299119322	0.696217815812977	3.51846953268452	2.35630870186042	7.07592963300274	10.7911629465155	7.44864117306858	9.9820463959359	7.8993793237834	3.63003039115207	4.1383852839162	3.82734628779199	3.99003591174611	4.64532498423756
PBM_PU1_IRF8_v2_719	PU1_IDR_10314	GCCTAGCACGATATGGGGAAGTGGTAGTAGTGCTAGGTCTTGATTCGCTTGACGCTGCTG	POISED_PU1	2.1960072125611	5.16597251954512	5.0721365836267	1.94299584147251	-0.667879706300565	6.14815501426697	3.91700289097065	4.38059664699086	4.14186878181601	3.56131575167406	3.23685697370486	3.12632540892181	5.58689092869109	4.73694731242489	5.14022917087875	5.13466024317652	4.88343381211091
PBM_PU1_IRF8_v2_720	PU1_IDR_19269	GCCTAGCACAAAAAAAGGAACTGATTCTTGTGCTAGGTCTTGATTCGCTTGACGCTGCTG	POISED_PU1	1.02547871793377	5.42694040786092	5.35035265007826	1.66051010137129	0.262849256302891	4.64187457625308	4.49757366484506	0.762308623552009	-0.00688602189069276	0.119378713699008	0.384928923712771	-0.354600329378552	5.11662618416105	5.00313986966012	4.68122707227414	4.41548721950349	4.22790367817221
PBM_PU1_IRF8_v2_721	PU1_IDR_21242	GCCTAGCACGGAAAGGGGAAGTGACCTCCGTGCTAGGTCTTGATTCGCTTGACGCTGCTG	POISED_PU1	2.06711930518747	7.50772507856196	8.19429725321267	3.49680827014902	-1.02804558598613	6.85561983783854	8.51491280649737	1.66679635668312	0.338017597135571	0.80180123788084	1.30525934802465	-0.115307853704739	8.78344171254348	8.2534582024682	7.03288110321162	7.10771818874707	5.77176722363294
PBM_PU1_IRF8_v2_722	PU1_IDR_7712	GCCTAGCACAAAAAAAGGAAGTGGAATTAGTGCTAGGTCTTGATTCGCTTGACGCTGCTG	POISED_PU1	0.756773726961522	6.73263331899902	6.74372921115523	3.14329692966235	0.117993920353222	6.53586842722008	6.80577734121394	2.50712630783134	2.68051106489098	1.72763416436718	1.62368155487259	2.33907232008578	7.00238720703785	6.64092334377787	5.86451987446892	5.43164451148252	5.61069831184695
PBM_PU1_IRF8_v2_723	PU1_IDR_26430	GCCTAGCACCTGTAGAGGAAGTGGATTATGTGCTAGGTCTTGATTCGCTTGACGCTGCTG	POISED_PU1	1.72590012176384	3.86689731904102	4.23842405486765	2.91213431571599	-0.519687495734462	3.96559619546189	2.6535304443824	3.08561785492634	4.26769330882297	2.22569815601742	3.17686264349403	3.18615467607002	3.92828249691272	3.52917818055148	3.46920327893502	3.63618222718208	4.08339440717184
PBM_PU1_IRF8_v2_724	PU1_IDR_14927	GCCTAGCACCAGAAGAGGAAGTCAGTGGGGTGCTAGGTCTTGATTCGCTTGACGCTGCTG	POISED_PU1	1.93413161176259	5.66125813707557	5.81905210091771	3.10754395523817	-0.539191944626224	6.79738218878523	6.72494127432463	1.63148519640044	1.13792357530516	1.21142213124514	1.00045708377245	1.53645609225923	6.80239805405268	5.4001847111339	5.76240461607029	5.96314577038329	5.27653461384046
PBM_PU1_IRF8_v2_725	PU1_IDR_36697	GCCTAGCACAGGAAGAGGAAGTGAAGAGCGTGCTAGGTCTTGATTCGCTTGACGCTGCTG	POISED_PU1	0.1337236613122	6.37318781493824	6.83266462071121	3.44727512677765	-0.394906722414184	6.66658405623075	5.66798805110422	1.01529672648885	2.33687041096225	0.940481923624884	0.92497837642164	1.54786999603257	6.8371032386692	6.01774753234878	5.91195390582593	6.02407351072996	5.07287345519038
PBM_PU1_IRF8_v2_726	PU1_IDR_19708	GCCTAGCACGAAGAGGGGAAGTGGGACCAGTGCTAGGTCTTGATTCGCTTGACGCTGCTG	POISED_PU1	1.46994867450375	3.46127673735981	3.47696077860481	1.92212570513749	-0.793846724349757	3.65432060047093	2.01824992921981	0.363498367126853	0.743097044613693	0.939709640247235	0.205524659192822	0.740878346049461	3.39184193882165	2.93608733877472	2.98690182152518	3.79208854492331	3.58643379183406
PBM_PU1_IRF8_v2_727	PU1_IDR_26869	GCCTAGCACAGGAAGGGGAACTGAAAACGGTGCTAGGTCTTGATTCGCTTGACGCTGCTG	POISED_PU1	1.11005501821433	3.9394090095152	3.93918655522384	2.68227645838745	-0.744261821898195	3.46016248909457	1.91180929520689	0.582124852447864	0.420575712170275	-0.0146046053651459	0.214291928192588	0.367160097646157	3.36215934129511	3.20993331843067	2.57536896303106	3.79632613913251	3.50529202338907
PBM_PU1_IRF8_v2_728	PU1_IDR_3736	GCCTAGCACGAAAAGAGGAAGTGAGAAACGTGCTAGGTCTTGATTCGCTTGACGCTGCTG	POISED_PU1	9.38763565972773	8.29239732577538	8.8471882188167	4.1773140050531	-0.242509789767673	5.90697221471828	11.0463264159863	6.24875613953278	2.90592115619893	4.48051225569223	3.07820123678255	0.876443887848311	9.31334047323543	8.97244831373314	8.1577713659157	7.44828109454544	5.55762757761679
PBM_PU1_IRF8_v2_729	PU1_IDR_20880	GCCTAGCACTAAGGAGGGAAGTGAGACTGGTGCTAGGTCTTGATTCGCTTGACGCTGCTG	POISED_PU1	1.12552944033998	2.07660098322329	2.64433626449235	1.19605206922253	-0.625643293884629	2.53403902356803	0.872150310012893	1.98318911889283	2.85612267257446	1.51547282611428	1.22908451321193	2.27430473178737	2.27300495026737	2.11318215663376	1.90878187845411	2.64894524207745	2.47529001932382
PBM_PU1_IRF8_v2_730	PU1_IDR_21497	GCCTAGCACCAGATGGGGAAGTGAGAAAGGTGCTAGGTCTTGATTCGCTTGACGCTGCTG	POISED_PU1	3.14639311387658	4.7101962428069	5.02266465645751	1.93624750849451	-0.753832979280221	5.59329353364548	3.5173211425326	4.05224080941657	5.76081336198694	3.00504822830084	2.45902853304209	4.53155776380671	5.10155434682412	4.60493039470611	4.68231809925663	4.72719944880656	4.96227166925848
PBM_PU1_IRF8_v2_731	PU1_IDR_12371	GCCTAGCACGGAAAGAGGAAGTGCGAGCAGTGCTAGGTCTTGATTCGCTTGACGCTGCTG	POISED_PU1	2.26928909596307	7.69646371019708	8.08539084897351	4.29136288065825	-0.684539522663361	6.36031935904521	8.54235399272558	1.54369464173727	0.186674136410174	0.648207154421097	1.37158091338528	0.139453169396963	8.29498560168039	8.21886798556779	7.03364369597248	7.05550834791309	5.26789005751118
PBM_PU1_IRF8_v2_732	PU1_IDR_20332	GCCTAGCACAAAATAAGGAAGTGTAAGTCGTGCTAGGTCTTGATTCGCTTGACGCTGCTG	POISED_PU1	0.824304735880383	6.50992224987915	6.64045950304841	2.4544512427689	0.546135915066712	6.82733353596234	6.80384642292344	2.74137999403291	2.42592195411492	1.71206838695408	1.90118587249515	2.26383457945465	6.80955652266289	7.18542222424725	6.07334879629397	5.6232795200345	5.18076533755696
PBM_PU1_IRF8_v2_733	PU1_IDR_13229	GCCTAGCACGGAAAGAGGAAGTGGCAGGAGTGCTAGGTCTTGATTCGCTTGACGCTGCTG	POISED_PU1	3.7073579225321	7.44453838272783	8.12150361590898	3.69209029993314	-0.985101018031963	6.11322032370179	8.40633509819037	1.78862015534955	2.60746884420802	1.71289833948885	1.62680571914128	1.67493840915155	8.93169879378647	8.52174540704537	7.61597855632656	7.44503018410682	6.11397067094206
PBM_PU1_IRF8_v2_734	PU1_IDR_20187	GCCTAGCACGAGAAGGGGAAGTCCCAGAAGTGCTAGGTCTTGATTCGCTTGACGCTGCTG	ACTIVE_PU1	0.64661540470776	4.87766858332705	5.25390403200635	2.15908926218505	-0.623582885663063	5.64093677901935	4.88343089282498	-0.381888143016134	-0.11361580247978	1.05462943752408	-0.122501578450226	0.000335975623945737	5.35954428497149	4.3472745624349	4.89119402386432	4.99225508887067	4.59501392055527
PBM_PU1_IRF8_v2_735	PU1_IDR_32250	GCCTAGCACAAAAGAAGGAAGTGTCCAGTGTGCTAGGTCTTGATTCGCTTGACGCTGCTG	ACTIVE_PU1	-0.0871696611935007	4.96445743945646	5.41365858537591	2.17629029407842	0.185071308952544	5.27586339021863	4.66807661417256	0.152687850564881	0.248201207502508	0.611150041386443	0.180769004024225	0.0783714618403697	5.60333228375094	5.154900324176	5.00922362504554	5.23559279884407	4.95837690818591
PBM_PU1_IRF8_v2_736	PU1_IDR_5396	GCCTAGCACGAAAACAGGAAGTGGGGAGGGTGCTAGGTCTTGATTCGCTTGACGCTGCTG	ACTIVE_PU1	-0.463511224575125	6.96069601823727	7.16883426358683	4.98469765680325	-0.412777893930751	6.61891236000721	8.01459545861514	2.49140826826742	1.89489748712354	1.3794392783767	1.85984728039241	2.14763970618296	8.4049173620466	8.34752021158902	6.77408265827119	6.80581345102026	6.09961341594571
PBM_PU1_IRF8_v2_737	PU1_IDR_4443	GCCTAGCACGAAATGAGGAAGTCTAACCTGTGCTAGGTCTTGATTCGCTTGACGCTGCTG	ACTIVE_PU1	-0.00228916388844184	7.54572908262927	7.77864920230219	3.28375744534989	-0.0729308597751701	6.44447172130548	6.89383896590675	-0.025903497507602	-0.00383745533260819	-0.576947310010604	0.826011872622914	0.0579866206023172	7.55073504771306	6.60679366580094	6.21735337674675	5.98630378172998	4.96334191172748
PBM_PU1_IRF8_v2_738	PU1_IDR_22992	GCCTAGCACCGGAGGAGGAAGTGTCTGTTGTGCTAGGTCTTGATTCGCTTGACGCTGCTG	ACTIVE_PU1	1.98097757077851	4.93644099953919	5.072181447196	3.02260172541997	-0.949275520811197	4.34151089274014	2.02571247323881	0.643210563283301	-0.159963981861054	0.932975402530745	0.190864717296321	0.137314393455702	4.35413385260434	3.16858502686032	3.84498515636817	4.13502403357637	3.72149480543356
PBM_PU1_IRF8_v2_739	PU1_IDR_2166	GCCTAGCACTGGAAGAGGAAGTGGCACTGGTGCTAGGTCTTGATTCGCTTGACGCTGCTG	ACTIVE_PU1	0.813619604112188	5.78445596420238	6.42736476034307	3.39957454360526	-0.832984184410133	6.69401990161401	5.14940151257331	0.494647167517403	0.181547660217185	0.550449586554617	0.631374019498918	0.0605982534418589	6.68850345479088	5.57588477604933	5.33986220564383	6.09184027902389	5.19542567854755
PBM_PU1_IRF8_v2_740	PU1_IDR_6652	GCCTAGCACAGATTGAGGAAGTGAAGTGAGTGCTAGGTCTTGATTCGCTTGACGCTGCTG	ACTIVE_PU1	0.147539126807089	6.27476442448082	6.83121492889584	2.81005540809712	0.305615743560281	6.24380942390418	6.52587347177513	6.13364305058974	7.72297007030286	5.57301390741648	7.25705851539421	6.28732457899343	6.80147678521119	6.46007311450617	5.69992292057478	5.90080368836266	5.395409716862
PBM_PU1_IRF8_v2_741	PU1_IDR_26771	GCCTAGCACCTTGGGAGGAAGTGACTGTCGTGCTAGGTCTTGATTCGCTTGACGCTGCTG	ACTIVE_PU1	-0.55194478831298	3.73781920111224	3.88816339695592	2.92624841494034	-0.907234660018323	4.01294018029249	2.35633810299371	0.000961498241853831	0.144989872035536	0.600713668075726	-0.142504504001679	0.100440241447981	3.7276714970638	3.08839893678117	3.16089501770113	4.08872791745411	3.52075083258942
PBM_PU1_IRF8_v2_742	PU1_IDR_9597	GCCTAGCACGAAAACAGGAAGTGGGGATGGTGCTAGGTCTTGATTCGCTTGACGCTGCTG	ACTIVE_PU1	1.96127655648695	7.43159563053043	7.78131102664524	5.41317840595894	-0.732273481367529	6.26695942100876	9.01654476878882	2.99665228799324	2.25537404702201	1.89670842736266	2.05083305624441	1.85472123697379	8.52541954532397	8.77585705379944	7.05462103809288	7.47588392003742	5.71254424038397
PBM_PU1_IRF8_v2_743	PU1_IDR_3836	GCCTAGCACCAAAAGGGGAAGTCGGGCGGGTGCTAGGTCTTGATTCGCTTGACGCTGCTG	ACTIVE_PU1	0.720847071198502	7.3242022324914	7.48497115579214	3.15198168052207	-0.263936008953202	6.60590923092038	7.9521754599099	0.229136662221191	0.40326704332113	0.479079761602947	0.704739397815969	0.331150697028724	7.71478280656445	7.47842556990298	6.32599576073218	6.87653108384949	5.81731144834139
PBM_PU1_IRF8_v2_744	PU1_IDR_10024	GCCTAGCACAATAACAGGAAGTGGGTGCTGTGCTAGGTCTTGATTCGCTTGACGCTGCTG	ACTIVE_PU1	0.905052489168807	6.2509808436877	6.20122590632384	5.07745271560284	-0.617956980131525	6.79626228642101	6.32416566718527	2.06771675463351	1.18557482109164	0.601378942244346	1.25199077268785	1.4427644603899	6.64340823661168	6.29539235608635	5.78520513132012	5.99585302835837	5.22314005289798
PBM_PU1_IRF8_v2_745	PU1_IDR_32628	GCCTAGCACGAATTGAGGAAGTCCTCCCAGTGCTAGGTCTTGATTCGCTTGACGCTGCTG	ACTIVE_PU1	-0.0607461991712373	6.34265782429966	6.83845295921569	2.8758216957706	-0.448968815692149	6.43542378469063	6.19380654969725	-0.224422688629649	-0.182546057175302	0.406598683804268	0.468591663882352	-0.298854764595438	7.08146897408023	6.01208882889394	5.88025895915353	5.83768818715971	4.66439301756789
PBM_PU1_IRF8_v2_746	PU1_IDR_5964	GCCTAGCACCTGAACAGGAAGTGGGTGGAGTGCTAGGTCTTGATTCGCTTGACGCTGCTG	ACTIVE_PU1	1.36027165428286	4.48199352002713	4.47862535774456	5.21865948193986	-0.994127529084138	5.1952051733403	2.93750938577806	5.93895932639513	6.54831247373511	4.50074379491122	7.37032854396972	5.58855784549473	4.42098435292617	3.6372017023816	4.19875137717788	4.13786504700075	4.89817652812784
PBM_PU1_IRF8_v2_747	PU1_IDR_9229	GCCTAGCACACTTTGGGGAAGTGAAGACCGTGCTAGGTCTTGATTCGCTTGACGCTGCTG	ACTIVE_PU1	-0.693666026161485	4.29996440544617	4.54496599536507	1.58022713582178	-0.764083084289166	4.86561304573226	3.09391957572875	0.0630240196101016	0.0166457527159906	-0.529625863071825	0.116300607565497	0.0451504202634731	4.20017628284395	3.76730184549184	3.36398237404551	4.65408439180534	4.16975307570957
PBM_PU1_IRF8_v2_748	PU1_IDR_35485	GCCTAGCACTTGAGAGGGAAGTGCACTCTGTGCTAGGTCTTGATTCGCTTGACGCTGCTG	ACTIVE_PU1	0.422836444762735	2.9234910343665	3.12337089669895	1.09184314991102	-0.842601875021016	2.3714644795295	1.32470805213554	-0.197960997502932	-0.755450369832042	0.27110128556354	-0.428344616522675	-0.613887488674236	2.46752437428751	2.31947487331268	2.17169090038502	3.05756628162567	2.40147838307292
PBM_PU1_IRF8_v2_749	PU1_IDR_260	GCCTAGCACTAAATGAGGAAGTGAAGGCTGTGCTAGGTCTTGATTCGCTTGACGCTGCTG	ACTIVE_PU1	0.397543643369511	7.65282703253492	7.59157151490036	3.48274823552653	0.0397569681710467	6.48256459583377	8.64764325179592	2.84752731693046	3.41553013851281	1.6333880184863	2.11423501059958	2.66304841081153	7.98674080108484	8.03789617701284	6.69459744270953	6.74141898399873	5.59861229095699
PBM_PU1_IRF8_v2_750	PU1_IDR_7538	GCCTAGCACACAAAAAGGAACTGTGCCCCGTGCTAGGTCTTGATTCGCTTGACGCTGCTG	ACTIVE_PU1	-0.188462135600937	1.82459146565076	1.95253796701622	0.392183324724924	-0.637392771328995	1.13832283765691	0.695671882636607	-0.313332131458478	-0.0859587705156519	-0.0137501070165938	-0.222946915554887	-0.00907517037298051	1.64141861422121	1.76203858843043	1.80415381841891	2.25865517311042	2.39500590348102
PBM_PU1_IRF8_v2_751	PU1_IDR_20773	GCCTAGCACAAATAAAGGAAGTGTGCTGCGTGCTAGGTCTTGATTCGCTTGACGCTGCTG	ACTIVE_PU1	-0.262155677331697	4.45280154779002	4.40766311235229	2.3840946802311	-0.051101805630812	4.31445333697635	3.79487975713186	0.508655272952945	1.053111394256	0.652187174280909	0.0565472475403379	0.290411531249917	4.77674018252249	4.66209243304886	4.55316654691691	4.29704395071187	4.67178452676453
PBM_PU1_IRF8_v2_752	PU1_IDR_4305	GCCTAGCACGAAAAAAGGAAGTGGGTCACGTGCTAGGTCTTGATTCGCTTGACGCTGCTG	ACTIVE_PU1	-0.232137891694002	5.9235294279831	6.36412568601064	2.91841240384698	-0.76120051065883	6.76116682370488	5.27646575205877	0.423737246205282	1.31359240331857	-0.293109816790165	0.987441088259751	1.44377823100617	6.0292411981489	6.07189462384766	5.35600772319735	5.67706277989259	5.42626379369461
PBM_PU1_IRF8_v2_753	PU1_IDR_17688	GCCTAGCACCAGAGGGGGAAGTGCCAGGCGTGCTAGGTCTTGATTCGCTTGACGCTGCTG	ACTIVE_PU1	1.36570211965283	3.54773540710082	4.01436555249299	1.54818915422611	-0.747453040358413	3.70681634608866	2.78049411181928	-0.38483471303145	-0.275764137276204	0.55520086693398	-0.345912669499892	-0.0317802107117181	3.6485947685844	2.65003154017541	3.33500198539331	4.08098447370265	3.13686109638149
PBM_PU1_IRF8_v2_754	PU1_IDR_7991	GCCTAGCACTCAAAGGGGAAGTGAGGCCAGTGCTAGGTCTTGATTCGCTTGACGCTGCTG	ACTIVE_PU1	1.54554158218517	5.61113986384726	5.71559140114033	2.84575615298069	-0.496290383293292	6.39718790542849	4.5576770818149	0.430197854296796	0.580128297776618	0.39350420836772	0.271711926857281	0.2303551752881	5.37695965945377	5.14043183214455	4.76339729488992	4.98197182607729	4.51615683855535
PBM_PU1_IRF8_v2_755	PU1_IDR_10497	GCCTAGCACGCAGTGGGGAAGTGCCTAAAGTGCTAGGTCTTGATTCGCTTGACGCTGCTG	ACTIVE_PU1	-0.806703028923364	3.15805779483707	3.29886774885331	1.29385859904043	-0.809859383801728	2.46638110944018	1.62348754359072	0.675944652005592	0.0184025675196828	1.373423760743	0.353989773028763	0.343572571004978	2.70780021709016	2.08136895596963	2.5528986901858	3.18161676173547	2.73797589976175
PBM_PU1_IRF8_v2_756	PU1_IDR_29362	GCCTAGCACTGATGGAGGAAGTGGTAAGAGTGCTAGGTCTTGATTCGCTTGACGCTGCTG	ACTIVE_PU1	0.00297892682082052	3.63179880851257	3.711875266398	2.36333684138637	-0.69764919286935	2.80125208619335	1.38343294355608	4.67252412013396	4.4249714524736	3.92535348978788	4.43785010389842	4.72263904546585	3.44700553418742	2.92844339151501	3.50218364188461	3.82316462067769	4.09048608791525
PBM_PU1_IRF8_v2_757	PU1_IDR_33884	GCCTAGCACTGTTTGGGGAAGTGAGGCAGGTGCTAGGTCTTGATTCGCTTGACGCTGCTG	ACTIVE_PU1	-0.429971030768093	4.06424046969154	4.58463434157661	1.81705499065039	-0.45057631314227	5.15293072411454	3.5142990951303	1.56638580063382	2.21398281019437	1.15217193145832	0.817075598652519	2.3227511968629	4.84138005568643	4.77201624336992	4.54306534810605	4.65329293005327	4.82522685900695
PBM_PU1_IRF8_v2_758	PU1_IDR_3977	GCCTAGCACACAAAGAGGAAGTGAAGGGAGTGCTAGGTCTTGATTCGCTTGACGCTGCTG	ACTIVE_PU1	-0.144334382961447	6.76552769753537	6.76132972136016	3.62920752915059	-0.137486809918694	6.55043719508381	6.36419739185212	2.5218817296064	3.90022772329326	2.3118435641804	2.58748638565555	3.63130679163297	6.97200445844879	6.63430294335603	6.07543814816605	5.97701562168508	5.12738564709208
PBM_PU1_IRF8_v2_759	PU1_IDR_29963	GCCTAGCACAGAAACAGGAAGTGCTATTAGTGCTAGGTCTTGATTCGCTTGACGCTGCTG	ACTIVE_PU1	-0.389559633472039	7.62534442749213	7.88181632741008	5.7105915265942	-0.574881787841105	6.7210086437277	7.81765897096673	1.36231996073501	0.331514574819372	0.222674555303992	1.34321546137603	-0.0417319644681326	7.86641982453185	8.08006478915393	6.64828035104727	6.67578303321195	5.42556718729922
PBM_PU1_IRF8_v2_760	PU1_IDR_10676	GCCTAGCACGGAAAGAGGAAGTGAGTGGGGTGCTAGGTCTTGATTCGCTTGACGCTGCTG	ACTIVE_PU1	3.17412888678888	8.07940518689767	8.73022008595982	4.19461190036737	-0.347823210643367	6.08810632825933	9.14237338647562	6.18312359765246	8.9861390733446	5.96312254566095	7.31155095566965	6.64202882962177	8.9031126320548	8.58627946414062	7.83830379375016	7.09262960524089	5.89554258639154
PBM_PU1_IRF8_v2_761	PU1_IDR_13719	GCCTAGCACGAAAGAGGGAAGTGGGCATAGTGCTAGGTCTTGATTCGCTTGACGCTGCTG	ACTIVE_PU1	0.797463549616064	4.47665727859183	4.91572882240265	1.92116405559666	-0.555138577386538	5.14084933593995	3.4465707769004	0.828154927995824	2.43348493361332	1.29247528260173	0.905345244910922	2.12840613317411	4.91055277763313	4.98512462260089	4.35759657867914	4.880162503579	4.3876366179295
PBM_PU1_IRF8_v2_762	PU1_IDR_7950	GCCTAGCACAGAAAGAGGAAGTCCAGTACGTGCTAGGTCTTGATTCGCTTGACGCTGCTG	ACTIVE_PU1	1.12229233978087	7.9790662990186	8.19404914629508	4.4179803578692	-0.974587589571103	6.39688983858511	8.53918295915573	0.764708195702322	0.0564852624195474	0.489970131559251	1.28939062298288	-0.0211172858363913	8.73877628878311	8.26817595812457	7.00384356150821	7.19154478817189	5.57238309499853
PBM_PU1_IRF8_v2_763	PU1_IDR_15028	GCCTAGCACTCACAGAGGAAGTGATAGTAGTGCTAGGTCTTGATTCGCTTGACGCTGCTG	ACTIVE_PU1	0.550011993748829	3.50351935453519	3.84289324489336	2.60612502811321	0.470412532166001	3.68397154684109	2.26454740520906	0.934245298996192	0.229826313160089	0.774954125639056	0.49636723909067	0.26953263500097	3.35559249011023	2.42660867067674	3.34221909340602	3.76263101585498	3.22000839497574
PBM_PU1_IRF8_v2_764	PU1_IDR_7951	GCCTAGCACGAATTGAGGAACTGAATGCTGTGCTAGGTCTTGATTCGCTTGACGCTGCTG	ACTIVE_PU1	0.0802815571153101	5.25928979442761	5.5887619829672	1.69153203501942	-0.54609305161936	5.71769781113042	4.83471381899391	0.564078326782297	-0.387788285743122	-0.00890976925362883	0.138638767182094	-0.175052226923835	5.59569262883899	5.32649397031505	4.84417736525592	5.09280906599081	4.79207295672335
PBM_PU1_IRF8_v2_765	PU1_IDR_25453	GCCTAGCACGAGAAAAGGAAGTGAAGACAGTGCTAGGTCTTGATTCGCTTGACGCTGCTG	ACTIVE_PU1	-0.0741696550224108	3.69036228442222	3.46211421793451	2.4955398865762	0.0400568300166861	3.28391675658116	2.52417030571404	0.619957718112875	1.98845557055119	0.531670124007333	0.655966234694994	1.03138684339053	3.59731962712137	3.55358337166538	3.49891658351567	3.66167786454817	3.54876312937824
PBM_PU1_IRF8_v2_766	PU1_IDR_13253	GCCTAGCACACAAAGGGGAAGTGCTAGGGGTGCTAGGTCTTGATTCGCTTGACGCTGCTG	ACTIVE_PU1	0.982569874104543	6.35218349298173	6.49406983720331	2.74536668434589	-0.37564028288818	6.48205834298057	4.85795744026102	0.650763366943675	0.659835594360799	0.683383606029917	0.775432045927696	0.311274277108305	6.61718971146835	6.00882329892751	5.98464848977363	5.96558864645672	4.9868405358706
PBM_PU1_IRF8_v2_767	PU1_IDR_12899	GCCTAGCACCTTGAGAGGAAGTGGGAAAAGTGCTAGGTCTTGATTCGCTTGACGCTGCTG	ACTIVE_PU1	-0.343666896414179	3.4272859759017	3.64146527649115	2.74318559653842	-0.702939651330068	3.61713945755304	2.29303516268545	2.60736352418007	2.86533929833916	2.07527485701258	2.12557502599274	3.17861380475364	3.52304446358532	3.09437977181981	3.41462896980267	3.69739937562162	3.6648311014064
PBM_PU1_IRF8_v2_768	PU1_IDR_4673	GCCTAGCACCATTTGGGGAAGTGAAAAGAGTGCTAGGTCTTGATTCGCTTGACGCTGCTG	ACTIVE_PU1	2.98127647368445	5.5446919846138	5.56409641961522	2.1327475632047	-0.34927032021217	6.2206150731891	4.61744049706939	3.74305303041092	3.89587342273484	3.14866003370329	3.95269693334517	4.59855515589536	6.06636801977711	5.35815757382259	4.80239694309654	5.21943569187355	5.26215458196216
PBM_PU1_IRF8_v2_769	PU1_IDR_6377	GCCTAGCACGAGAAGAGGAAGTGCCCCGTGTGCTAGGTCTTGATTCGCTTGACGCTGCTG	ACTIVE_PU1	1.32174448728275	6.56318182073985	7.24754023790454	3.69912165354806	-1.09000339260028	6.38355615787971	6.52388856309319	0.584361546383583	0.0184025675196828	0.930743878857943	0.423725243404849	0.127749774550498	7.47152362684618	5.59683155468865	6.2310457920908	5.87258886743943	5.38383776806077
PBM_PU1_IRF8_v2_770	PU1_IDR_7970	GCCTAGCACGATAAGAGGAAGTGACACAAGTGCTAGGTCTTGATTCGCTTGACGCTGCTG	ACTIVE_PU1	0.925093157261053	6.19223634949679	6.76673579553249	2.93650591092027	-0.702081570652359	6.45562678125561	6.55698236413334	0.907409440262495	0.381469920046142	1.31252221603152	0.580370260906694	0.28802802387561	6.83834435133842	6.3886226187772	6.39038631112635	6.22573324580243	5.34182459050601
PBM_PU1_IRF8_v2_771	PU1_IDR_1852	GCCTAGCACCAAATAGGGAAGTGGACTCAGTGCTAGGTCTTGATTCGCTTGACGCTGCTG	ACTIVE_PU1	0.687557420993321	6.14709977298783	6.94096745667291	2.42609572551361	-0.289730079961117	6.50525238637111	6.76962558825884	1.13269720005431	1.42895670215171	0.86653172630146	1.03020940625263	1.34936220197328	6.8374345114639	6.53831643009772	6.00577341837577	5.63437486549388	5.76917826314501
PBM_PU1_IRF8_v2_772	PU1_IDR_3507	GCCTAGCACTGATTGAGGAAGTGGCTGGGGTGCTAGGTCTTGATTCGCTTGACGCTGCTG	ACTIVE_PU1	1.05449587262833	5.53820667478303	6.23638013756394	3.00375867342134	-0.424056000617858	6.36662800943531	5.11420753720726	2.48369585682909	1.82142620269947	2.20673001069245	1.42857288114468	2.75184982561232	6.16592402931837	5.81600838012869	5.83278540995289	5.94311533649482	5.56117294944835
PBM_PU1_IRF8_v2_773	PU1_IDR_25004	GCCTAGCACTGGCAGAGGAAGTGGCCATTGTGCTAGGTCTTGATTCGCTTGACGCTGCTG	ACTIVE_PU1	-1.12343354536642	3.10964442034578	3.37960863054598	2.60982556604816	-0.538529423699485	2.71175379801576	1.86320837611244	-0.0719507650694346	-0.223507435856981	0.504714388894239	-0.203222776141456	-0.282163744531344	3.19218348182638	2.61016869113148	2.77965036858488	3.18651689669137	2.50556494458284
PBM_PU1_IRF8_v2_774	PU1_IDR_19627	GCCTAGCACAGAAGGGGGAAGTGGAATCCGTGCTAGGTCTTGATTCGCTTGACGCTGCTG	ACTIVE_PU1	0.797901805898002	4.98242036449802	5.41250539444842	2.11967653727917	-0.573370883194121	5.82783771776268	4.33521326988369	1.220888027714	1.74695283420587	1.22166964964125	0.585012790880743	1.68909529609588	5.13377220920231	4.57471753993747	4.65582342626277	5.32846733698657	4.30351913861087
PBM_PU1_IRF8_v2_775	PU1_IDR_18592	GCCTAGCACAAGAAGAGGAACTCTTAGAGGTGCTAGGTCTTGATTCGCTTGACGCTGCTG	ACTIVE_PU1	-0.746920347348505	3.83118692900615	4.27038388127666	1.53093498245135	-0.586194156580019	3.70317931931503	3.91352557397554	-0.366873912381346	-0.23836426601845	0.265060539340354	0.217824002210872	-0.215099363266234	4.03516718251725	3.46205496220357	4.04030869721256	4.16477095752545	3.69362908440388
PBM_PU1_IRF8_v2_776	PU1_IDR_24750	GCCTAGCACAAGGAGAGGAAGTGAGGGTCGTGCTAGGTCTTGATTCGCTTGACGCTGCTG	ACTIVE_PU1	2.08418342039815	3.88399441123307	4.08313755637948	2.80643273527463	-0.615908868275768	3.87232099602064	2.59525796282343	1.03001570038974	1.5790094847344	1.46347660936277	0.602712950883374	1.67777313974977	3.59475044497605	2.81165874143619	3.39772826248989	4.04454323058964	3.49452793426451
PBM_PU1_IRF8_v2_777	PU1_IDR_1324	GCCTAGCACGAAATGGGGAAGTCACAGAGGTGCTAGGTCTTGATTCGCTTGACGCTGCTG	ACTIVE_PU1	1.70566458961568	6.30621068112168	6.26452784195841	2.05476377610576	-0.59511583011917	6.56765209352987	6.37854935469074	0.191573526691313	0.806922514714763	0.184234147735535	0.949759334128055	0.781216529943913	7.2457904600843	6.48260646705011	6.35705742913902	6.33944779829971	5.83589654022874
PBM_PU1_IRF8_v2_778	PU1_IDR_11834	GCCTAGCACTTAAAGGGGAAGTGGACAAAGTGCTAGGTCTTGATTCGCTTGACGCTGCTG	ACTIVE_PU1	0.471267475251754	5.86491128102026	5.97454011734774	2.47443200268477	-0.962196071044739	6.48720168494902	5.34181041455391	2.01351542891133	2.85480778008046	1.5947294780684	1.32017199297299	2.57809242210549	6.1725372159898	5.76600748515155	5.93745661841666	5.50359250071368	5.37129670178896
PBM_PU1_IRF8_v2_779	PU1_IDR_4531	GCCTAGCACGAAGTAGGGAAGTGGTTTAAGTGCTAGGTCTTGATTCGCTTGACGCTGCTG	ACTIVE_PU1	0.569485958289265	4.00349225936079	3.69974268352482	1.23709345822256	-0.654666583216511	2.92331048254326	1.88486487104097	2.99034844475994	4.40848097651257	2.56348540103409	2.02668421640131	2.89232104983794	3.08166385303943	3.50836345643269	2.90019599792814	3.42036020218316	3.45798948875266
PBM_PU1_IRF8_v2_780	PU1_IDR_1322	GCCTAGCACAAATAGAGGAAGTGAATTGTGTGCTAGGTCTTGATTCGCTTGACGCTGCTG	ACTIVE_PU1	0.661154144518222	7.76892785890731	7.68423630722106	3.86919707512784	4.36763175178995	6.67452892767199	8.23310865908988	2.47232546962922	2.11051917239183	1.16236986203644	2.18201644674461	1.85574943994983	8.04558078463905	7.78504352941927	6.6105781335658	6.17890419047622	5.6628964203126
PBM_PU1_IRF8_v2_781	PU1_IDR_13005	GCCTAGCACGCAAAGGGGAACTGGACTGTGTGCTAGGTCTTGATTCGCTTGACGCTGCTG	ACTIVE_PU1	-0.0576824589402142	3.70970492267436	3.72037358157299	1.22961590569977	-0.401290398218666	3.69620710312459	2.54378821784501	0.0433410122967955	0.0871414170860712	0.501380617328469	0.129950916013644	0.365135322139671	3.74025527207584	3.11239775119335	3.28904631873971	3.80791859149351	3.55147959749005
PBM_PU1_IRF8_v2_782	PU1_IDR_1015	GCCTAGCACAGAAAGGGGAAGTGGGGACAGTGCTAGGTCTTGATTCGCTTGACGCTGCTG	ACTIVE_PU1	0.936214460047227	7.02593117034885	7.46700036022399	2.76584784550716	-0.763845089311713	6.37311335413287	7.70953925839438	1.75557475375786	2.05449653524571	1.38313306806973	1.48365020339975	1.14517093794578	7.98003498339372	7.59513347395648	6.89980825446235	6.76588679101096	5.9356152721985
PBM_PU1_IRF8_v2_783	PU1_IDR_24350	GCCTAGCACTGGAAGAGGAACTGCTCTTCGTGCTAGGTCTTGATTCGCTTGACGCTGCTG	ACTIVE_PU1	0.645183140743522	3.99724712226011	4.22864854429381	1.61989840832944	-0.48272398183093	4.67003103250173	3.32969746052882	-0.363179359612215	-0.510903370348352	0.301816678449971	-0.25827164960272	-0.276901036355741	4.47846820404908	3.53749038116897	4.2006986833186	4.69740310701053	4.21292670058854
PBM_PU1_IRF8_v2_784	PU1_IDR_1083	GCCTAGCACTTAATGAGGAAGTGCTGTCAGTGCTAGGTCTTGATTCGCTTGACGCTGCTG	ACTIVE_PU1	0.0451885016567867	6.50187655180417	7.18350486549755	2.84806965539639	-0.489282271266844	6.62099932565857	5.55789481390988	0.222951419938422	0.12582761134635	0.183882302551921	0.436753981382536	0.235931010423584	6.42802323252086	6.15168099779052	5.84452030021339	5.60997699933185	5.29486741861817
PBM_PU1_IRF8_v2_785	PU1_IDR_21199	GCCTAGCACTATTAGAGGAAGTGGCAGAGGTGCTAGGTCTTGATTCGCTTGACGCTGCTG	ACTIVE_PU1	-0.740938832378289	4.61652049245548	4.94937021433275	2.76890176264133	-0.279253394477002	5.83838864312975	4.23156600305782	1.02054808549832	1.75148409648169	1.37739420286888	0.859548127386508	2.31624258227489	5.3916491819829	4.7426074594779	4.84656971257854	5.03651838466576	5.4469355788068
PBM_PU1_IRF8_v2_786	PU1_IDR_10367	GCCTAGCACAAAAACAGGAAGTGGCCGGCGTGCTAGGTCTTGATTCGCTTGACGCTGCTG	ACTIVE_PU1	0.467064789850323	7.90451308531031	8.49556760946796	5.13158626139153	-0.589348269239679	6.18322784502566	9.51241880139591	0.889900550550808	0.244080933438021	0.00906326568070821	1.26171099407127	-0.306976898414005	8.76177910045689	8.69267536894691	7.05919783685831	7.25342351810237	5.30381307447509
PBM_PU1_IRF8_v2_787	PU1_IDR_16210	GCCTAGCACAGGAAAAGGAAGTGGCAGCAGTGCTAGGTCTTGATTCGCTTGACGCTGCTG	ACTIVE_PU1	0.845957779641717	3.83672872053378	3.89176123289998	2.69149998035419	-0.732582583603801	3.11057987316196	2.49198558595018	-0.418126476479299	0.363278505699688	-0.251356618578134	0.0536490402914184	0.248689636454853	3.38903574792625	3.01168462480131	2.75921948629104	3.52792728673718	3.69568736662336
PBM_PU1_IRF8_v2_788	PU1_IDR_18653	GCCTAGCACGAAAGCAGGAAGTGTGTTATGTGCTAGGTCTTGATTCGCTTGACGCTGCTG	ACTIVE_PU1	-0.0228184567094093	4.63053625005125	4.82285981287798	4.07769645447702	-0.956695161921224	4.23458276405918	3.04931141856661	1.44495797883109	0.784291305101231	0.534342207918024	0.99491330815935	1.13395338441301	4.11100654016498	4.10108155707797	3.90778571175841	4.39533529290598	4.08958275330866
PBM_PU1_IRF8_v2_789	PU1_IDR_2179	GCCTAGCACCACAAGAGGAAGTGCCTGCGGTGCTAGGTCTTGATTCGCTTGACGCTGCTG	ACTIVE_PU1	2.15914131662919	5.28068269343793	5.50780350039644	2.90732836270854	-0.978383470894281	6.33567127766961	5.14207273083088	0.091188979515227	-0.244641235229455	0.675985730934661	0.44454303143111	-0.154060976134033	5.58859148755261	4.7367219381301	5.1244028178232	5.08058405885876	4.97622316341591
PBM_PU1_IRF8_v2_790	PU1_IDR_3575	GCCTAGCACCTAAAGAGGAAGTGGGATGCGTGCTAGGTCTTGATTCGCTTGACGCTGCTG	ACTIVE_PU1	1.30205717051053	6.64155072233415	7.16397997072507	3.6874677782499	-0.428088161006845	6.68972464024239	6.25119992655241	2.8215116421261	3.31958066104606	1.72563387881328	1.71338480925037	2.62873139845343	7.51921138130436	7.1235809429776	6.56167064982084	6.23591720547382	5.55772044634562
PBM_PU1_IRF8_v2_791	PU1_IDR_22018	GCCTAGCACGCCAAGAGGAAGTCTACAAAGTGCTAGGTCTTGATTCGCTTGACGCTGCTG	ACTIVE_PU1	0.512860269339344	3.72519219280517	3.91475762421052	2.20949681997466	-0.322052224819524	3.06934046803882	1.90729103112746	-0.197321358930435	-0.0800580152617103	0.768083634158237	-0.107342920181705	-0.113805845074661	3.51685715000797	3.11915779000969	3.3312181812764	3.86261218826866	3.45807097504723
PBM_PU1_IRF8_v2_792	PU1_IDR_16095	GCCTAGCACAGAAAGAGGAAGTCCTCTCTGTGCTAGGTCTTGATTCGCTTGACGCTGCTG	ACTIVE_PU1	1.89676324285397	8.30075991575264	8.58121492662421	4.04740509707903	-1.09723009931591	6.40831989236122	8.98569637877933	0.592202444986416	-0.862687048054078	-0.102919740706166	1.1656323119489	-0.640998933682039	8.77055951928157	8.19763581659345	7.09021409632703	7.22911247513894	5.70488024714563
PBM_PU1_IRF8_v2_793	PU1_IDR_20245	GCCTAGCACTGAAAGGGGAAGTGAGCTGCGTGCTAGGTCTTGATTCGCTTGACGCTGCTG	ACTIVE_PU1	2.47478715523227	6.48362337248623	7.11176184008006	2.99841350777511	-0.376919404425936	6.44530980282437	6.88377475826506	1.5760747345302	1.54342367705554	0.932478542024457	1.04410345413699	1.31171446882319	7.44665411136241	6.55469259637015	6.15155601900948	6.57502680675269	5.38118858871695
PBM_PU1_IRF8_v2_794	PU1_IDR_16658	GCCTAGCACAATAAAGGGAAGTGACTGCTGTGCTAGGTCTTGATTCGCTTGACGCTGCTG	ACTIVE_PU1	-0.610852199795722	5.4301325451092	5.95126540422799	2.13704058087901	-0.5960513135513	6.34279793988655	5.77451070475902	0.504268161435872	0.810223839992661	0.491074754029063	0.37755065169447	0.854135202355896	6.03308083865081	5.89159456716705	5.44271246050656	4.83308337329685	5.26399537452749
PBM_PU1_IRF8_v2_795	PU1_IDR_11772	GCCTAGCACGGAGTGAGGAAGTGAGACAGGTGCTAGGTCTTGATTCGCTTGACGCTGCTG	ACTIVE_PU1	0.0809901572661924	3.50049682001626	3.40568124234661	1.93516905366332	-0.712751182783916	2.86126003268494	1.92838250814097	2.64533915606013	3.69677454629716	2.15925858987921	1.50282924549737	3.21998150209964	3.18852555444023	3.31410343481269	3.51102006474566	3.56104576578306	3.60998059173386
PBM_PU1_IRF8_v2_796	PU1_IDR_14061	GCCTAGCACAAGAAGAGGAAGTGATGTTCGTGCTAGGTCTTGATTCGCTTGACGCTGCTG	ACTIVE_PU1	1.20576053544454	7.00541281733498	7.09529553460346	3.75806942632897	-0.562694479893053	6.44642994113123	6.22242635239131	1.69435564071773	1.21051916785469	1.02936686788937	1.28129837969948	1.06302477805262	6.9252179189637	6.65803127023415	6.45121847383506	6.01895681419255	5.08477496192354
PBM_PU1_IRF8_v2_797	PU1_IDR_24201	GCCTAGCACAAATTAAGGAAGTGAGAAAAGTGCTAGGTCTTGATTCGCTTGACGCTGCTG	ACTIVE_PU1	2.33716627029733	6.20076742984788	6.40049794306259	2.53910674355909	0.2608342361788	6.24543101902306	4.91327474256632	2.99657885802396	2.91816842122956	2.03140099776127	1.57499888598883	2.18513048856677	6.42329063365875	6.18880538899281	5.84007888606008	4.92934152177833	5.38146895350292
PBM_PU1_IRF8_v2_798	PU1_IDR_30031	GCCTAGCACAAGAAGAGGAACTCCTTCCAGTGCTAGGTCTTGATTCGCTTGACGCTGCTG	ACTIVE_PU1	-0.676396297744672	4.39077790971221	4.61372912839609	1.64505842786942	-0.327111647824261	4.55921374714033	3.36072721371157	0.142563229237881	-0.316967605086678	0.563791729554713	0.00647800443841804	-0.150994818892825	4.38954420672271	4.00617190509347	3.93150818550197	4.40721403994048	3.62080338101805
PBM_PU1_IRF8_v2_799	PU1_IDR_34725	GCCTAGCACCTAATAGGGAAGTGGCCAAGGTGCTAGGTCTTGATTCGCTTGACGCTGCTG	ACTIVE_PU1	0.0451885016567867	4.86357312209619	5.18049718091644	1.62766612439318	-0.673566911033875	5.80530472647334	4.66930266148245	-0.0506172948055737	-0.28055205890783	-0.0953469776732897	-0.107806999007974	-0.243731717893775	5.44310495436768	4.61457994954929	4.74125325216017	5.26953222246265	5.50891538073327
PBM_PU1_IRF8_v2_800	PU1_IDR_12603	GCCTAGCACTAGATGAGGAAGTGAGGCTGGTGCTAGGTCTTGATTCGCTTGACGCTGCTG	ACTIVE_PU1	-0.391093007832591	5.41465963384473	5.49009541496417	2.39856250230713	-0.722293352927586	6.41672896487296	4.64166768500515	2.0704674611994	2.98561862233474	1.37391302142242	1.51384778631754	2.4363250919986	5.63678114764671	4.74671651020127	4.95716888482266	5.40456929150813	5.36045686760097
PBM_PU1_IRF8_v2_801	PU1_IDR_35086	GCCTAGCACATAAAAAGGAAGTGAGATTTGTGCTAGGTCTTGATTCGCTTGACGCTGCTG	ACTIVE_PU1	0.897433836100273	5.2379135608944	4.76888589834393	2.89669774813493	0.493360793131581	4.5128730397965	2.80059104788907	1.77540855581858	2.16307747381773	1.26689974675006	1.22840663853441	1.89618699990337	4.63786742232489	4.71921218602726	4.02097800018386	4.03093168842011	4.62225372861444
PBM_PU1_IRF8_v2_802	PU1_IDR_21876	GCCTAGCACTGGGAAAGGAAGTGGGTGTGGTGCTAGGTCTTGATTCGCTTGACGCTGCTG	ACTIVE_PU1	-0.545257743664457	1.92060608922183	2.13043063835412	2.66123335760882	-0.717578701351407	1.66816016467104	0.144427691598701	5.65498983071374	9.16806446438761	5.47525636405553	7.47533899495963	6.7589314358298	1.6890093426655	2.57579780823827	1.61477340712198	1.96975538448481	2.02707540623276
PBM_PU1_IRF8_v2_803	PU1_IDR_17723	GCCTAGCACGGAAAGGGGAACTGGACCCAGTGCTAGGTCTTGATTCGCTTGACGCTGCTG	ACTIVE_PU1	1.50990092886415	4.62230959081552	4.79764570574704	1.54545812957061	-0.657197060608637	6.07063774843897	4.87816155328092	-0.118532515563142	-0.0558569748687701	-0.0297268504536506	-0.0755756157081474	-0.286401261382424	5.25450647852005	4.80857471877275	4.57014194512373	4.85637734662423	4.16182581045719
PBM_PU1_IRF8_v2_804	PU1_IDR_27138	GCCTAGCACTTATGAAGGAAGTGAAATTGGTGCTAGGTCTTGATTCGCTTGACGCTGCTG	ACTIVE_PU1	-0.0384373636856137	2.44512073306536	2.45558589095061	1.96436994394956	-0.315229139727745	2.84936351528117	1.7180698023842	3.79318835229167	4.10196338924813	2.82837461020833	3.18692633466537	3.72633073641894	2.705474950362	3.42833229927565	1.98198888667926	2.48138038735015	2.528653312194
PBM_PU1_IRF8_v2_805	PU1_IDR_33015	GCCTAGCACTGAAAGAGGAAGTAGAAAAAGTGCTAGGTCTTGATTCGCTTGACGCTGCTG	ACTIVE_PU1	1.84548138895646	7.50141747715232	8.05785591917712	3.66114524890312	0.523553381655059	6.46550383039911	9.23820198595784	1.65042666373214	1.07002279855947	1.01146171173646	2.62642098117376	0.268517030113612	8.5227351698974	8.30047773702771	6.99370896119732	6.74614218279792	5.70813089276631
PBM_PU1_IRF8_v2_806	PU1_IDR_24285	GCCTAGCACTCCAAGAGGAAGTGGGAGTCGTGCTAGGTCTTGATTCGCTTGACGCTGCTG	ACTIVE_PU1	1.50931381856792	4.13944324734978	4.68448103893781	2.80885045345259	-0.60853965133524	5.60107206325576	3.79006377481479	1.87369581076436	1.83432159185253	1.30838318525729	0.999903345236139	1.69135650503175	4.80055200439077	4.11062922620942	4.38697373158144	4.86810631663226	4.5015868379159
PBM_PU1_IRF8_v2_807	PU1_IDR_22564	GCCTAGCACCCAAAGAGGAAGTGTGGGCAGTGCTAGGTCTTGATTCGCTTGACGCTGCTG	ACTIVE_PU1	0.483106923988787	5.77970085987698	6.18707118841888	3.00314753408762	0.0990484497794341	6.38215578598086	4.82400665619684	1.30498982459929	1.83781406420907	1.25705387721176	1.12033850153308	2.05547174356972	6.19606255538307	5.82658948401316	5.66939477011434	5.56405761893447	5.39189246135221
PBM_PU1_IRF8_v2_808	PU1_IDR_9089	GCCTAGCACGAAAAGCGGAAGTGGTGTGGGTGCTAGGTCTTGATTCGCTTGACGCTGCTG	ACTIVE_PU1	3.9969858510795	8.61051420485554	8.76063002023501	5.63912994856401	-0.678317604356884	5.75763258164531	10.354125548459	5.40822411657623	5.76325019939947	5.35225117901865	5.45367134430139	5.59676138200134	9.49186835721767	9.5878397621973	8.44921554044733	7.50709269106675	6.5091045012972
PBM_PU1_IRF8_v2_809	PU1_IDR_3711	GCCTAGCACCAAAAAGGGAAGTGGATGCTGTGCTAGGTCTTGATTCGCTTGACGCTGCTG	ACTIVE_PU1	1.09166707915785	6.64000707447218	6.88994352616129	2.73295779595924	-0.288557487976373	6.43018947851409	6.46979826518518	1.99124500216195	1.95253645792798	1.32268594156494	1.84007646761243	1.69631349459583	7.19212881003209	6.68098044469335	6.11334490969519	5.92211500331839	5.19393458370935
PBM_PU1_IRF8_v2_810	PU1_IDR_20917	GCCTAGCACAGCAAAAGGAAGTGAAAAATGTGCTAGGTCTTGATTCGCTTGACGCTGCTG	ACTIVE_PU1	-1.14316412251032	2.86482526139625	2.79139668025393	2.51275255538896	0.600669834012846	1.78720707940866	2.10865757234243	1.67681554291587	1.4261338160487	0.885946736979631	0.470720386173212	1.77939067574189	2.07866868971858	2.57795932715292	2.32294115951707	2.82588510472195	2.78180645122385
PBM_PU1_IRF8_v2_811	PU1_IDR_8260	GCCTAGCACCAAATGAGGAAGTGGAGTCAGTGCTAGGTCTTGATTCGCTTGACGCTGCTG	ACTIVE_PU1	0.925703855995571	7.9019567571769	8.24614976442024	4.27464834268851	-0.513432598855052	6.27545213436832	8.91221239462051	3.46231706404815	5.30822994213598	2.95108369831433	3.28070446852513	3.7427072593318	8.31194173504681	8.19319841779937	7.62363962630084	7.104439091764	5.83798518084081
PBM_PU1_IRF8_v2_812	PU1_IDR_13434	GCCTAGCACAGTTTGGGGAAGTGATACATGTGCTAGGTCTTGATTCGCTTGACGCTGCTG	ACTIVE_PU1	0.953748576730505	5.08910809512569	5.33366836607272	1.93294397157412	-0.180999655755523	5.5922357751104	3.34994374219763	2.05428454234088	1.80618548219948	0.599843937600186	1.15022289048924	1.58575641137263	5.42525188796833	4.69871346536482	4.62560053539694	4.96079253605568	4.7776583948877
PBM_PU1_IRF8_v2_813	PU1_IDR_19363	GCCTAGCACGCCATAGGGAAGTGCTCTAGGTGCTAGGTCTTGATTCGCTTGACGCTGCTG	ACTIVE_PU1	0.637359451534042	4.04299631700948	4.29278334823431	1.71788110847002	-0.237174884284762	4.51498233794938	3.10732905295093	-0.0388839769676554	-0.321800485597782	0.900450967217936	0.114794058664497	-0.0859200389844109	4.13965860911912	3.31346719430872	3.92605472267285	4.22302594909099	3.99233121696927
PBM_PU1_IRF8_v2_814	PU1_IDR_12758	GCCTAGCACTTAAACAGGAAGTGTGTAATGTGCTAGGTCTTGATTCGCTTGACGCTGCTG	ACTIVE_PU1	0.174263618109829	5.78867112431199	5.72799468025964	5.1342277617976	1.19515714472237	5.71988856335217	5.06120285141536	1.29165825686563	0.272987799593131	0.20204269187903	0.785697615455461	0.195147693203001	5.40047577471242	5.24359805197489	4.98418858741908	4.79820166296099	4.9183269806649
PBM_PU1_IRF8_v2_815	PU1_IDR_25460	GCCTAGCACAATAAAGGGAAGTGTGGTGAGTGCTAGGTCTTGATTCGCTTGACGCTGCTG	ACTIVE_PU1	2.8945528413976	5.01194686200365	5.05391197040507	1.83453012745641	-0.15521165043808	4.9550607929172	4.06306621321748	6.1238691037001	8.57588561768198	5.05685316735653	8.24394185402826	7.14148269193729	5.29217478200473	5.51634218021644	5.24641422497948	4.45659220403616	5.50005976467472
PBM_PU1_IRF8_v2_816	PU1_IDR_1252	GCCTAGCACAAAAAGAGGAAGTGCTACTTGTGCTAGGTCTTGATTCGCTTGACGCTGCTG	ACTIVE_PU1	4.57888492274942	8.87863597861232	8.87590023420278	4.44836495727806	0.188340875794925	5.76478309536067	11.3226274813903	4.98514973036431	1.6163164240623	3.85484180460376	2.59337072724398	-0.000265009384302491	9.758317993194	9.52203939631497	9.04747284431975	7.55851785351842	5.64835223612543
PBM_PU1_IRF8_v2_817	PU1_IDR_1335	GCCTAGCACGATAAGAGGAAGTCCTCTGTGTGCTAGGTCTTGATTCGCTTGACGCTGCTG	ACTIVE_PU1	-0.429638701464874	5.99031237016826	6.35135290592911	3.1150599259489	-1.04207384517599	6.58903070165492	5.53600293656464	-0.239249531710564	-0.738163059794095	0.239157555092974	0.221746108139822	-0.614286368596101	6.42804995787657	5.1996727451348	5.183205651737	5.75315827322553	4.79730978333682
PBM_PU1_IRF8_v2_818	PU1_IDR_18380	GCCTAGCACGGAAAAAGGAAGTCCTGTCAGTGCTAGGTCTTGATTCGCTTGACGCTGCTG	ACTIVE_PU1	0.107139274096234	4.95984517971747	5.02211883265232	2.64201828155849	-0.517708607795612	5.35420044840219	4.57930581983432	-0.437776077214974	-0.228679358946666	0.0387032529568639	0.277903338698297	-0.240633815958246	5.37499969792203	4.27014297622395	4.62338065232246	4.69328894291155	4.4221663632977
PBM_PU1_IRF8_v2_819	PU1_IDR_17724	GCCTAGCACAGGAAGGGGAAGTGGTTCGTGTGCTAGGTCTTGATTCGCTTGACGCTGCTG	ACTIVE_PU1	1.97396786219073	5.77527101478449	6.08398060357708	3.21729312056422	-1.18220920725606	6.4242252811364	4.7434668988456	1.18541889124391	1.02674584426398	1.26362959064629	0.976381174196322	1.97635318390495	6.28691042897673	5.5152444101489	5.75169137098374	5.51214745163846	5.33446868933071
PBM_PU1_IRF8_v2_820	PU1_IDR_19341	GCCTAGCACCCCAAGAGGAAGTGGTAGGCGTGCTAGGTCTTGATTCGCTTGACGCTGCTG	ACTIVE_PU1	1.14880578479383	4.33626409948664	4.75027453094004	2.91817786684277	-0.635015555470327	6.18806659461883	4.73551979095107	0.437077014350952	0.391543888200994	0.789054158068151	0.393417346866661	0.664457040039439	4.99613838000338	4.42560843506598	4.70269322736371	4.95998894597868	4.64343940828526
PBM_PU1_IRF8_v2_821	PU1_IDR_7532	GCCTAGCACGAAGGGAGGAAGTGCGTGCTGTGCTAGGTCTTGATTCGCTTGACGCTGCTG	ACTIVE_PU1	0.613014559837678	4.0054776325089	3.98433583075948	2.7478123437594	-0.887645120918767	3.10012177955006	2.85076955549764	0.226536069985228	1.5167327821285	1.20588456888532	-0.340360641056601	0.939018756330645	3.02938939841144	2.54061603128466	2.96291273964077	3.40986067522438	3.01136655211233
PBM_PU1_IRF8_v2_822	PU1_IDR_16288	GCCTAGCACAGGAAGAGGAACTGGGCCCTGTGCTAGGTCTTGATTCGCTTGACGCTGCTG	ACTIVE_PU1	2.4736742589216	4.24412177500095	4.26255236517033	2.34502239641558	-0.998209197685642	4.86843880030032	2.30670183753048	-0.260379830493938	-0.422815605403579	-0.188825158581815	-0.227635915678823	-0.493163699785235	4.38657002458072	3.73477307671099	3.84916046130832	4.60406543254138	4.09355322029938
PBM_PU1_IRF8_v2_823	PU1_IDR_11201	GCCTAGCACGAAAAGAGGAAGTCAAACGAGTGCTAGGTCTTGATTCGCTTGACGCTGCTG	ACTIVE_PU1	3.29005274594312	8.01735374349988	8.35418183373094	4.14963761457213	-0.00314687134398294	6.28959089599564	10.5959253773043	0.977439088806882	1.0260780206351	0.738078257132601	1.49664673703458	0.407821311868507	9.23467038261654	8.58761502653081	7.89661235099265	7.31713138639567	6.02734836484831
PBM_PU1_IRF8_v2_824	PU1_IDR_20601	GCCTAGCACGGAAGGGGGAAGTGGGCCAGGTGCTAGGTCTTGATTCGCTTGACGCTGCTG	ACTIVE_PU1	0.93630166807037	4.37693883523991	4.68776672583259	2.00283404453512	-0.982000133392995	5.28171644009853	4.20425510814871	0.314126005416119	0.771892218698389	1.07980609502351	0.153988369130103	0.469533348430635	5.10376840955707	3.72313375558871	4.52010105769049	4.95185537319182	4.20974874950684
PBM_PU1_IRF8_v2_825	PU1_IDR_1820	GCCTAGCACCGAAAGGGGAAGTGCTAAACGTGCTAGGTCTTGATTCGCTTGACGCTGCTG	ACTIVE_PU1	0.556070082258603	6.93040043602081	7.12643307089738	3.52082054196584	-1.10497080791117	6.97090292990304	6.76037574068767	1.46186260973731	0.418964014101507	0.636175830939456	0.947909911726809	0.0471807888980299	7.83987558766906	7.28713649137184	6.59838783582271	6.44387602464877	5.76288416405459
PBM_PU1_IRF8_v2_826	PU1_IDR_2673	GCCTAGCACGGTTTGAGGAAGTGGTTTGAGTGCTAGGTCTTGATTCGCTTGACGCTGCTG	ACTIVE_PU1	-0.183339753121429	6.58448527422537	6.83541215380175	2.93924260894209	-0.742020172594658	6.61342314640597	6.09444981070559	3.77410280074269	2.98972407272436	2.3069844036484	3.52800308709871	3.87952808537149	6.71726348062238	6.11930136925493	5.88831915965057	6.25394711436486	5.38590402689232
PBM_PU1_IRF8_v2_827	PU1_IDR_9521	GCCTAGCACCAACTGAGGAAGTGATCTCAGTGCTAGGTCTTGATTCGCTTGACGCTGCTG	ACTIVE_PU1	-0.990676007206225	3.75327396796966	3.80790782971082	1.96252152067566	-1.12969798344627	3.28510706365496	3.45989923688603	-0.253524147024076	-0.360840304231984	0.311237392664214	-0.171885932775914	-0.302654005913379	3.15967050768892	2.09000815956185	2.68735567762802	3.86421645442687	3.14743881246376
PBM_PU1_IRF8_v2_828	PU1_IDR_19048	GCCTAGCACGGTATGAGGAACTGGATTCCGTGCTAGGTCTTGATTCGCTTGACGCTGCTG	ACTIVE_PU1	0.0652616620182608	4.19432438945448	4.37993692861925	1.03884099433421	-0.781462425996253	3.96130282787745	2.11693924458659	-0.661800657279319	-0.869432064083469	-0.669370920326952	-0.521859318779579	-0.618314874688655	4.02223002362298	3.18807632851732	3.343362128117	4.04218001506581	3.63012932068484
PBM_PU1_IRF8_v2_829	PU1_IDR_12230	GCCTAGCACACTTAAAGGAAGTGGGAAAAGTGCTAGGTCTTGATTCGCTTGACGCTGCTG	ACTIVE_PU1	0.361275000266201	2.6302084071753	2.67599875999374	2.15125804498468	-0.504122376178611	1.94157906404138	1.03429894146237	1.64589868555263	1.20528848936699	1.13298360413052	0.743906520215205	1.35355034797906	2.47393480177543	2.32936329118481	2.57536896303106	2.88223737418843	2.43344015800535
PBM_PU1_IRF8_v2_830	PU1_IDR_8837	GCCTAGCACAAAAAGGGGAAGTGACATAAGTGCTAGGTCTTGATTCGCTTGACGCTGCTG	ACTIVE_PU1	5.29782747838368	8.46652704625896	8.95769146419072	3.70866267350674	-1.19791197717549	5.92568667816433	10.7591346315423	2.4287472370018	1.43511168919241	1.8197994497233	1.90437801731312	0.899565438448227	9.02939302780715	8.71118812933014	8.286541564	7.26663830305874	5.98353816012801
PBM_PU1_IRF8_v2_831	PU1_IDR_15957	GCCTAGCACTGTAAGGGGAAGTGAGAAGAGTGCTAGGTCTTGATTCGCTTGACGCTGCTG	ACTIVE_PU1	0.802963156758876	4.49720421182886	5.25302452674502	2.24215192656315	-0.458168193976817	5.46180743146215	3.97597450591994	3.92873224534946	6.96080811038239	3.51163415732951	4.35802046038728	5.45100218319873	5.11045084047186	4.44882300217116	4.13018902135532	4.91351055826853	4.68943495777294
PBM_PU1_IRF8_v2_832	PU1_IDR_6015	GCCTAGCACAAAAACAGGAACTGGCCAGGGTGCTAGGTCTTGATTCGCTTGACGCTGCTG	ACTIVE_PU1	0.254481854710867	5.88701826839343	6.23987704663348	2.54078702354851	-0.754527181857906	6.88373719069166	5.67446424680918	0.479058317421254	0.146548130217459	-0.0247212211419807	0.503717424963037	0.102604673716733	7.09156698236223	6.436551806304	5.88174464324997	6.08190520949485	5.29919537889744
PBM_PU1_IRF8_v2_833	PU1_IDR_8028	GCCTAGCACTAAAAGAGGAAGTGGATAAAGTGCTAGGTCTTGATTCGCTTGACGCTGCTG	ACTIVE_PU1	2.797626174957	7.81428677604569	8.22250414435467	4.19861635936476	0.0863239933173301	6.05237888091313	10.5826048816942	3.84653026030806	3.7989538029566	2.64520243928304	2.65441470972048	3.42126940940323	9.16814919900877	8.71645358420869	7.83722400202594	7.18129082935569	6.21175123233127
PBM_PU1_IRF8_v2_834	PU1_IDR_22947	GCCTAGCACTATTAGAGGAACTGCCAGTTGTGCTAGGTCTTGATTCGCTTGACGCTGCTG	ACTIVE_PU1	-0.424642789235524	3.09212702692255	3.04585965101008	0.995798597023755	-0.940146119689833	2.1972283007151	1.91002601827252	-0.563310924523662	-0.509047330498613	-0.600370963340088	-0.39188277167232	-0.629784036749779	2.93028524116814	2.56502054133224	2.52059430411961	3.4706985315812	3.11512577467842
PBM_PU1_IRF8_v2_835	PU1_IDR_1810	GCCTAGCACAAAAAGGGGAAGTGCTTTCTGTGCTAGGTCTTGATTCGCTTGACGCTGCTG	ACTIVE_PU1	3.74448711954244	8.76431592068778	8.60458964092881	3.89018550851463	-1.01716308260035	6.35088230134006	10.2160639888272	1.64353099879174	0.264628286050636	1.11726154378941	1.71675190062027	-0.252114286440169	9.47755021754721	9.09237557257662	8.29227626160998	7.33663296622376	5.80967338893857
PBM_PU1_IRF8_v2_836	PU1_IDR_8783	GCCTAGCACTAAAACAGGAAGTGGTGTTCGTGCTAGGTCTTGATTCGCTTGACGCTGCTG	ACTIVE_PU1	0.266024549859789	7.8133439144066	7.72985373853156	5.44917140939732	-0.357317169916183	6.93144459618082	8.17801491749078	1.48522578832168	0.377982375285355	0.215727104206613	1.2324944510961	0.301455224400685	8.65704912545279	8.3669040229968	6.75363682040414	7.63071785587245	6.09397894612873
PBM_PU1_IRF8_v2_837	PU1_IDR_25634	GCCTAGCACCCTGAGGGGAAGTGGGTCAGGTGCTAGGTCTTGATTCGCTTGACGCTGCTG	ACTIVE_PU1	1.76150369932278	3.51515888888992	3.70738460112774	2.27034097520281	-0.84326301422089	3.52680334561437	3.84263518897862	0.925835204150166	0.00638959694263043	0.986983452722907	0.195852568552426	0.783797089664055	3.29616105288737	2.70508628189904	3.06881457034198	3.69193542844054	3.26262915721721
PBM_PU1_IRF8_v2_838	PU1_IDR_16124	GCCTAGCACGGGAAGGGGAAGTGGAGAGGGTGCTAGGTCTTGATTCGCTTGACGCTGCTG	ACTIVE_PU1	3.15599327781139	4.97450550602364	5.28936859706017	2.49429712054967	-0.265472031376376	5.74569471881364	3.97176194963732	3.5267947236283	5.59431890225503	3.50073329250321	3.30457695147723	5.29085508073519	5.20760019129803	4.79645174582834	4.74875478106631	5.17760828405443	5.24780170348605
PBM_PU1_IRF8_v2_839	PU1_IDR_27266	GCCTAGCACGGAGAAAGGAAGTGACTCACGTGCTAGGTCTTGATTCGCTTGACGCTGCTG	ACTIVE_PU1	-0.880313791627446	2.76220099035331	2.56552031820097	2.83226937678967	0.0839713686121523	3.03963290405291	2.15941236798154	-0.285987487537242	-0.563348881557672	-0.304977674938681	-0.124070427527344	-0.185826845013471	2.41953397863766	2.28261555438384	1.9683579961812	3.14541401302569	2.57746252882084
PBM_PU1_IRF8_v2_840	PU1_IDR_22363	GCCTAGCACCTGAAGGGGAAGTGGGCAGAGTGCTAGGTCTTGATTCGCTTGACGCTGCTG	ACTIVE_PU1	1.89688953782792	4.20903059359317	4.70816186849926	2.21347087194072	-0.579188826293348	4.80451800631068	2.48855980919087	1.31055506515143	1.73911383745317	1.61018794238282	1.07138446824241	2.30457353431136	4.09533700574001	3.72121042392455	3.98336953985196	4.06923430265513	4.1230079603358
PBM_PU1_IRF8_v2_841	PU1_IDR_11482	GCCTAGCACAAGAAGAGGAAGTGTTTACAGTGCTAGGTCTTGATTCGCTTGACGCTGCTG	ACTIVE_PU1	0.0933370965756922	6.42552926684243	6.55234693162541	3.52460711258132	8.42065884569738	6.801133947948	6.3467462073426	0.682605724812812	1.20365202330813	0.925060914296259	1.14875825845085	0.724115067540382	6.82748999897822	6.48263269740674	6.55668752842402	6.07917661453392	5.1019624288374
PBM_PU1_IRF8_v2_842	PU1_IDR_8533	GCCTAGCACACAATAAGGAAGTGTCTGCCGTGCTAGGTCTTGATTCGCTTGACGCTGCTG	ACTIVE_PU1	0.205788012944527	4.41511929901532	4.31955344943773	2.00150713830225	0.159332948254887	4.19736693511262	3.19786684351189	-0.362439229160441	-0.182546057175302	-0.120129967158893	-0.416543403148557	-0.116688425939296	4.51521167432879	3.9755866159002	4.07969678492629	4.32097665468869	4.14634096681354
PBM_PU1_IRF8_v2_843	PU1_IDR_748	GCCTAGCACAAAAAGGGGAAGTCAGGGAGGTGCTAGGTCTTGATTCGCTTGACGCTGCTG	ACTIVE_PU1	1.54520043737541	7.66158208282329	8.06994291792353	3.74365161440717	-0.353237562299055	6.28150920857368	9.0288475752679	0.46428019440862	0.672710666101924	0.733906465003645	1.22712891662422	0.479070371993862	8.35380459587815	8.05782610875542	7.34483559071588	6.56957136848398	5.55556005802436
PBM_PU1_IRF8_v2_844	PU1_IDR_15503	GCCTAGCACGAAAAGAGGAAATGAGAGAGGTGCTAGGTCTTGATTCGCTTGACGCTGCTG	ACTIVE_PU1	0.842249860017971	5.35982743911576	5.65261586464765	2.99279098175299	0.866196474918448	6.45321972836024	5.3579697840546	2.61484093901904	2.91694736132679	1.96139897844544	1.93731376743712	2.23383610380961	5.82306230588475	6.14121536786028	5.24739754619538	5.03489392154688	4.75962514065061
PBM_PU1_IRF8_v2_845	PU1_IDR_14529	GCCTAGCACCAAATGGGGAAGTGAATTTTGTGCTAGGTCTTGATTCGCTTGACGCTGCTG	ACTIVE_PU1	-0.500791969848843	7.49801597218726	7.79501898234303	3.76423983778548	-0.545831126993422	6.48836817371491	7.98289473522797	1.99193601141482	1.09152562829642	-0.0621074847629376	1.53668315632032	1.42441730260407	7.15299520893435	7.05839553929393	6.37810741340965	5.91504183424819	5.58169875459847
PBM_PU1_IRF8_v2_846	PU1_IDR_21623	GCCTAGCACTCCATGAGGAAGTGGGCTAAGTGCTAGGTCTTGATTCGCTTGACGCTGCTG	ACTIVE_PU1	0.783523334076532	4.47890699206867	4.65066213600067	2.31593270299733	-0.496152189461088	5.48027506122756	4.7491571431362	0.828783743923163	0.0227331303014852	1.19947829103634	0.525298677556866	0.313832868796137	5.2493150785044	4.35879975367232	4.74024990026299	4.58835384527141	4.9377418824815
PBM_PU1_IRF8_v2_847	PU1_IDR_1925	GCCTAGCACAAAAAAAGGAAGTGCTTCAAGTGCTAGGTCTTGATTCGCTTGACGCTGCTG	ACTIVE_PU1	-0.10453527396386	7.34729891241537	7.3576720110307	3.47086266543888	-0.182984371094834	6.72004680462667	6.91616505010626	0.329478741867825	0.356511464982348	1.02773140739229	0.792236216629467	0.151058569850983	7.1754105106378	7.04613917743472	6.41540705162404	5.79105862829455	5.45566257058699
PBM_PU1_IRF8_v2_848	PU1_IDR_10376	GCCTAGCACAGGAAGAGGAAGTGCTCTGGGTGCTAGGTCTTGATTCGCTTGACGCTGCTG	ACTIVE_PU1	1.03784083803712	6.40673900004743	6.87600866679448	4.04436742106789	-1.02716357276041	6.38767247892298	6.83897127464013	0.854242197130885	0.135836850291072	1.22816833744372	0.783146245978594	0.383130028381718	7.6661038206504	6.40473762052934	6.97589536848972	6.29612647594023	5.49309887551429
PBM_PU1_IRF8_v2_849	PU1_IDR_31396	GCCTAGCACTCTTTGAGGAAGTGCTGCAGGTGCTAGGTCTTGATTCGCTTGACGCTGCTG	ACTIVE_PU1	-0.813059215913368	5.1900563296698	5.10849374276185	2.35978768871548	-0.506839883661757	6.05286300661023	5.48929323142993	-0.518943596682182	-0.635849446539395	-0.366384492607962	-0.0395993445891874	-0.491415657295698	5.48851405919258	4.95463906650605	4.68424029177139	5.21267144667588	4.47089881719005
PBM_PU1_IRF8_v2_850	PU1_IDR_7514	GCCTAGCACGAAAACAGGAAGTCCCATAGGTGCTAGGTCTTGATTCGCTTGACGCTGCTG	ACTIVE_PU1	0.473584774723823	6.8217401924618	7.68052951822116	4.63461456397381	-0.177024727629676	6.39390778212093	8.26470032117201	0.410984029671151	-0.0849494104000347	0.440732746341455	1.1386257600012	0.0613089681546336	8.01386130006253	7.50779683035865	6.98729611037421	6.74357045598497	5.60018694556289
PBM_PU1_IRF8_v2_851	PU1_IDR_11180	GCCTAGCACACTAGGAGGAAGTGGGAAACGTGCTAGGTCTTGATTCGCTTGACGCTGCTG	ACTIVE_PU1	0.261790187122739	4.97128004334993	4.69450280429474	2.82178400175656	-0.571711215830894	5.03209428823093	2.93717240656799	1.41799091344562	2.15496929278479	1.23721323568026	0.718372261053589	2.17959905476947	4.30855640888134	4.49878467308538	3.9905711171527	4.86767710951136	4.51416362847031
PBM_PU1_IRF8_v2_852	PU1_IDR_6325	GCCTAGCACAAAGTAAGGAAGTGATAAAGGTGCTAGGTCTTGATTCGCTTGACGCTGCTG	ACTIVE_PU1	0.435629509870141	2.69565325415789	2.61957615590307	1.8131502067975	0.811175856558199	2.75825449524535	2.13471253244242	1.70778120589042	2.47467442839868	1.73316755831787	1.23201231955763	1.43469866594276	2.28296344732558	2.28859656835808	2.41023786867758	2.88732427804247	2.92715496470292
PBM_PU1_IRF8_v2_853	PU1_IDR_16946	GCCTAGCACAGAAAAAGGAACTGCAGACTGTGCTAGGTCTTGATTCGCTTGACGCTGCTG	ACTIVE_PU1	0.835795348870821	3.66729535622493	3.58447393934592	1.15907076470511	-0.175985200419362	2.88926773519289	1.83686115495299	-0.437227877146918	0.294007577572619	-0.583595908373526	-0.187494244565082	-0.490053106167786	3.23511497518727	3.70395731458131	3.0622030108328	3.88426102991706	3.35618658746659
PBM_PU1_IRF8_v2_854	PU1_IDR_25505	GCCTAGCACCACAAGAGGAAGTGGCAGCTGTGCTAGGTCTTGATTCGCTTGACGCTGCTG	ACTIVE_PU1	0.417470903757925	4.77566234542884	5.26786754767367	3.11971217717048	-0.726613303909323	5.90822144644711	4.29260073702419	0.16130720872862	-0.182546057175302	0.187839693416861	0.00252790795492634	-0.32190319621934	5.44947897135258	4.52176582448516	4.44437369024715	5.09170258831274	4.72915284908665
PBM_PU1_IRF8_v2_855	PU1_IDR_5143	GCCTAGCACAAAATCAGGAAGTGTGAGTCGTGCTAGGTCTTGATTCGCTTGACGCTGCTG	ACTIVE_PU1	-0.158014538227624	5.54821307905819	5.89702791723359	2.85762584200593	-0.197516549179054	6.34980061087645	4.70798835726474	2.2601405041709	1.30175632734092	1.1319432646432	1.53627724946608	2.05372655769178	5.99859363351678	5.83348252713544	5.17844857179999	5.52095857058012	5.33425948811607
PBM_PU1_IRF8_v2_856	PU1_IDR_30542	GCCTAGCACAGGAAGGGGAAGTTCAGTGAGTGCTAGGTCTTGATTCGCTTGACGCTGCTG	ACTIVE_PU1	0.0124408911523177	5.81222962283793	6.1850275463328	2.83947431562614	-0.42553575105873	6.49818446464332	5.29772878890113	1.8081402917969	2.38743539754075	1.12223365584207	1.44403861334824	2.29941955204056	6.07298453411748	5.86269044520674	5.19853444630437	5.11099725700727	5.36558858476525
PBM_PU1_IRF8_v2_857	PU1_IDR_16215	GCCTAGCACGGAGAGAGGAAGTGCAGAGTGTGCTAGGTCTTGATTCGCTTGACGCTGCTG	ACTIVE_PU1	0.0451885016567867	4.14214365391692	4.32105766989634	2.72428998119521	-0.925115864391339	4.21885494424209	2.76718978202943	2.79739521572592	3.95739043941534	2.48781012216191	1.93069893888421	3.00602645827244	4.46910916190021	4.04163611205961	4.06571572764894	4.25232860855589	4.66494587219409
PBM_PU1_IRF8_v2_858	PU1_IDR_17307	GCCTAGCACCAAGAAAGGAAGTGATGTGAGTGCTAGGTCTTGATTCGCTTGACGCTGCTG	ACTIVE_PU1	1.22546337442624	2.64209044951348	2.59700113044176	2.54401255403725	0.175353197604839	2.24188857907278	1.23066207701046	4.87774218279237	4.6901830610836	4.26186620216077	6.33723969556137	5.2960429320485	2.43026609661069	3.13967200018137	2.76711966571738	2.87753544993258	3.02623677546532
PBM_PU1_IRF8_v2_859	PU1_IDR_11113	GCCTAGCACGGGAGGAGGAAGTGCTCTTGGTGCTAGGTCTTGATTCGCTTGACGCTGCTG	ACTIVE_PU1	0.777636061038477	4.69826263705228	4.95295415779171	2.87042733480621	-0.970746963106994	5.33548519811296	3.1906226762578	0.310611137618655	-0.492304436286102	1.05606851849274	-0.114974789843312	-0.0232776154535847	4.92795158913265	3.64327490338239	4.55623507492604	4.63123101784704	4.0996780231326
PBM_PU1_IRF8_v2_860	PU1_IDR_26241	GCCTAGCACAGAGAGGGGAAGTGAGTTGTGTGCTAGGTCTTGATTCGCTTGACGCTGCTG	ACTIVE_PU1	0.223002410695754	4.31217643306191	4.35990051055367	2.32390314894075	-0.629206776021369	4.0135707154474	3.1281353687331	3.84999257561276	3.58634076686172	3.08624154943886	3.28919429704566	3.75351814138502	4.075466961941	3.20679138574217	3.47810774898508	4.13415695575815	3.95437025187959
PBM_PU1_IRF8_v2_861	PU1_IDR_18589	GCCTAGCACAGGAAGAGGAAGTGCTGGGGGTGCTAGGTCTTGATTCGCTTGACGCTGCTG	ACTIVE_PU1	0.432065377280688	6.10513558574546	6.59125607028083	3.71750945879495	-0.463019161681072	6.5140991821693	6.72714728383268	1.46296603307037	1.90098374449839	1.4575373756765	1.22860585425749	2.30472684094912	6.88754899384504	6.21675748299757	6.17458352769286	6.29532233910204	5.53891893323044
PBM_PU1_IRF8_v2_862	PU1_IDR_22870	GCCTAGCACCAAAGAGGGAAGTGACAGTAGTGCTAGGTCTTGATTCGCTTGACGCTGCTG	ACTIVE_PU1	-0.0719526906160914	4.55366635708848	4.51766273797023	2.1291426878725	-0.598055298995294	5.50269201997202	3.13603916480653	1.16738022002454	1.55644560706255	0.96281976969173	1.1552712253265	1.69924741686129	4.81809265862047	4.67584632656515	4.37488528642419	4.51433517045518	4.71866544942438
PBM_PU1_IRF8_v2_863	PU1_IDR_26650	GCCTAGCACGAGGGGAGGAAGTGAGGAGGGTGCTAGGTCTTGATTCGCTTGACGCTGCTG	ACTIVE_PU1	1.06009593792686	2.67471398461713	2.90641477310478	2.42492892383743	-1.05421430654535	2.55468340888957	2.28345959011782	2.39920923922648	4.17412524018292	2.51289969336729	2.10899161045396	3.79956603929045	2.55426659603771	2.6714542128806	2.81299619751786	3.25310061472559	3.05388493268485
PBM_PU1_IRF8_v2_864	PU1_IDR_14083	GCCTAGCACGGGGAGAGGAAGTGGCCTTTGTGCTAGGTCTTGATTCGCTTGACGCTGCTG	ACTIVE_PU1	1.96847846716921	4.24688433843527	4.46977555495907	3.12956368977596	-0.812615291181729	4.43104028375704	2.86263058172035	0.348470482370064	0.102807174744675	0.910937686222319	0.0945277995029176	0.547889038496479	4.02294724219272	2.91644780624137	3.86808228442128	4.36220276593376	3.83033634422821
PBM_PU1_IRF8_v2_865	PU1_IDR_16016	GCCTAGCACGACAAGAGGAACTGCATTCTGTGCTAGGTCTTGATTCGCTTGACGCTGCTG	ACTIVE_PU1	-1.56980178503161	3.11521695287501	3.30015479405821	0.872776216196659	-0.64980624218759	2.798490456048	2.03182264995485	0.142116229242379	-0.493355360160614	0.434893166501586	-0.30243629690956	-0.54816717584355	2.94712550565146	2.78305989596501	2.97296545032997	3.35734864015828	2.94653965080534
PBM_PU1_IRF8_v2_866	PU1_IDR_1242	GCCTAGCACATAAAGAGGAAGTGCTGGAAGTGCTAGGTCTTGATTCGCTTGACGCTGCTG	ACTIVE_PU1	0.630525665590724	7.51385554299419	7.86933836067046	4.20900164548086	-0.682434639264697	6.6212192797684	8.0235368124258	1.0476066740999	0.932760017679457	1.16254197240275	1.48717941210673	1.10221395052548	8.26860256376179	8.08538951100639	7.66099324823504	6.87416826039628	6.52239431833683
PBM_PU1_IRF8_v2_867	PU1_IDR_6821	GCCTAGCACCGGAAGAGGAAGTGGTTGCGGTGCTAGGTCTTGATTCGCTTGACGCTGCTG	ACTIVE_PU1	1.2030295034911	6.72597502096381	7.15471663723519	5.06156076688256	-0.239053243171159	6.32559506813255	5.79509547561218	1.22015299952098	1.23866841954323	1.38577557112582	0.959176756383049	1.18647820790281	7.22871070784266	6.25887691521321	5.98213984390249	6.60218743917635	5.49185723075301
PBM_PU1_IRF8_v2_868	PU1_IDR_15155	GCCTAGCACTGAAAAGGGAAGTGTGAAAGGTGCTAGGTCTTGATTCGCTTGACGCTGCTG	ACTIVE_PU1	0.485500795921066	5.08927504841336	5.53021896820169	2.11833580266675	-0.330618222142705	5.60908490417894	4.72207894311995	4.89051084873229	6.89507472645185	3.97183664943715	5.89367672876465	6.10295266487811	5.68203963190883	5.41677521278599	5.13247231976588	5.38409920965576	5.46186624549479
PBM_PU1_IRF8_v2_869	PU1_IDR_3230	GCCTAGCACTGAAAGGGGAAGTGGGCTCAGTGCTAGGTCTTGATTCGCTTGACGCTGCTG	ACTIVE_PU1	1.07327760870396	6.17666097501813	7.08280532499513	3.27754047856415	-0.927050053203901	6.68399348815391	6.46257592889426	1.24444172004468	1.52202893711797	1.28427522497612	0.917417856478904	1.95529967282742	7.51518886164623	6.91312532499156	6.63556633664755	6.72800655680297	5.847527921711
PBM_PU1_IRF8_v2_870	PU1_IDR_19522	GCCTAGCACAGAAGGAGGAAGTGAAGGCAGTGCTAGGTCTTGATTCGCTTGACGCTGCTG	ACTIVE_PU1	-0.205619453322387	4.97060172437619	5.72540635256535	3.11972690357912	-0.193511182429574	6.28386571375441	4.88469292902688	0.771643562861037	2.21126556247064	0.506404399817218	0.736950747335842	1.13192657229695	5.82158865711173	5.12238787826743	4.86159418033855	5.41397411572585	4.54916772628899
PBM_PU1_IRF8_v2_871	PU1_IDR_36629	GCCTAGCACGGAAAGGGGAAGTTGGCAGCGTGCTAGGTCTTGATTCGCTTGACGCTGCTG	ACTIVE_PU1	1.40056661366863	7.8021958289994	8.30187138165793	4.29937421084599	-0.558779273913674	6.53703097799189	9.26002831171305	0.602564097703227	0.513314540088995	0.617236439580567	1.22263297402105	0.0905882137668268	8.49826201345547	8.29905447519196	7.29218088626678	7.01048251481837	5.92787362495714
PBM_PU1_IRF8_v2_872	PU1_IDR_23202	GCCTAGCACGAAATGAGGAAGTTGAGAGCGTGCTAGGTCTTGATTCGCTTGACGCTGCTG	ACTIVE_PU1	-0.477811282874526	8.36235428594024	8.49065550791221	3.89979528871978	-0.0435560647270182	6.13405286774139	10.2127841443648	0.957186776116467	1.49648356692193	0.574052185415535	1.39152911822503	0.450574221418091	9.25118125005064	8.84787499925981	7.95509508556841	7.73523475490836	5.84862326601008
PBM_PU1_IRF8_v2_873	PU1_IDR_5393	GCCTAGCACAAGAAGAGGAAGTGGTTTATGTGCTAGGTCTTGATTCGCTTGACGCTGCTG	ACTIVE_PU1	0.248535408787607	7.32747690096538	7.73626744356552	4.21639050140064	-0.710769107767432	6.6165061943513	7.09258625199679	2.40751703032745	2.95601695695349	1.79187018147927	1.9400056532195	2.33457688124746	7.35117057001551	6.61360735336528	6.24700334780545	6.44906033743109	5.56797978535831
PBM_PU1_IRF8_v2_874	PU1_IDR_21437	GCCTAGCACCTACTGAGGAAGTGTAAGCCGTGCTAGGTCTTGATTCGCTTGACGCTGCTG	ACTIVE_PU1	-0.128405518187298	2.48470953980418	2.61456304440881	1.57786539319728	-0.0316631303458056	2.97757914582853	0.549945386570596	0.656075094516066	0.345074636314786	0.276542673237175	0.385496305593558	0.183365283197688	1.52193288314216	1.63971673394391	1.93724995184167	2.66400421991206	2.06914592616889
PBM_PU1_IRF8_v2_875	PU1_IDR_21010	GCCTAGCACCTGGAAAGGAAGTGCCCCCAGTGCTAGGTCTTGATTCGCTTGACGCTGCTG	ACTIVE_PU1	0.1324326640501	1.89549809997462	2.13854615962329	2.46960750796525	-0.696467343542307	1.82195778571056	0.680264847780629	-0.57781336064008	-0.793056940770944	-0.503719302282527	-0.749437386869006	-0.414521928622519	1.48584436698673	1.49492142774271	1.21767931018118	2.27463857360473	1.44161800504531
PBM_PU1_IRF8_v2_876	PU1_IDR_12778	GCCTAGCACTGTGAGAGGAAGTGCTAGTTGTGCTAGGTCTTGATTCGCTTGACGCTGCTG	ACTIVE_PU1	0.595602606174862	4.42017447115517	4.69433238204501	2.91175088736716	-0.754673343091824	4.32836577243961	2.60546842852883	0.217537337561454	0.0794555018266932	0.392568576353787	0.209203825750746	0.158986802805566	3.86117361764044	3.65406690782631	3.52406475163603	4.24615078445103	3.84400565344012
PBM_PU1_IRF8_v2_877	PU1_IDR_19143	GCCTAGCACAGTAAGAGGAACTGAATCACGTGCTAGGTCTTGATTCGCTTGACGCTGCTG	ACTIVE_PU1	-1.72307720613744	4.28522290843902	4.09167833166254	1.37862922517901	-0.651422808884313	4.09510935089368	3.0263449973764	-0.282662454429374	-0.263671587507566	-0.562990987950513	0.53380162032902	0.028491842789001	4.02267098605549	3.2359858550909	3.56719644530693	4.27549712813971	3.25668525646951
PBM_PU1_IRF8_v2_878	PU1_IDR_5329	GCCTAGCACAAAAAAAGGAAGTCAAAGTCGTGCTAGGTCTTGATTCGCTTGACGCTGCTG	ACTIVE_PU1	1.10726024189818	6.75220454605207	6.18376610698391	2.6812300387597	1.20883488545942	5.66464277724636	5.67236843137839	-0.316980104731612	-0.0996515657881576	-0.485555847042161	0.397347413625463	0.0246177861857378	5.72489740349045	5.78329102798429	5.32307191784512	4.77665055826782	4.95337517743186
PBM_PU1_IRF8_v2_879	PU1_IDR_26693	GCCTAGCACAGCAGGAGGAAGTGAAGCTAGTGCTAGGTCTTGATTCGCTTGACGCTGCTG	ACTIVE_PU1	0.482951758388089	3.77085122931058	4.08658440769321	2.39613057134193	-0.300098192077964	4.53551241831959	2.49143372141359	0.523723399514207	1.12350677950418	0.943844335927654	0.621167463509803	1.03194919493161	3.6716327137545	3.30865716367696	3.36677448567421	3.93064474750507	3.86430140846437
PBM_PU1_IRF8_v2_880	PU1_IDR_15129	GCCTAGCACGAGAGGAGGAAGTGTTTATGGTGCTAGGTCTTGATTCGCTTGACGCTGCTG	ACTIVE_PU1	0.88587082044678	4.58548021658127	4.48195294941489	2.66720005588651	1.48151976653748	3.72169116453095	1.78514427388463	2.81992443895535	3.89916607751469	2.35372298431901	2.7610490904757	2.13602718992724	4.061141733609	3.41934329024198	3.62604213494186	3.94941552581545	3.9786945408551
PBM_PU1_IRF8_v2_881	PU1_IDR_35898	GCCTAGCACAAATTAAGGAAGTGCCTCTTGTGCTAGGTCTTGATTCGCTTGACGCTGCTG	ACTIVE_PU1	0.51501906191334	6.86839265880194	6.59983671866001	2.78786720688607	0.359531657811586	6.58336166990678	6.63615164689447	-0.0572635219759679	-0.0998772657274825	-0.460725794307914	-0.0617604683995902	-0.6080509126782	6.61648394282842	6.35392841409045	5.93730057263656	5.06797934113975	4.99994574155255
PBM_PU1_IRF8_v2_882	PU1_IDR_3774	GCCTAGCACAAGAACAGGAAGTGCAAGTTGTGCTAGGTCTTGATTCGCTTGACGCTGCTG	ACTIVE_PU1	-0.143098288314905	5.56887176069656	5.84259746688826	4.94156233508313	-0.299783663984279	6.67969938240826	5.73280349602658	0.699268678529688	0.381042209938017	0.371912589542207	0.341820357267711	-0.0997447526438903	6.56272224557005	5.45556759185137	5.52693263179496	5.75749595542805	4.692342318047
PBM_PU1_IRF8_v2_883	PU1_IDR_23288	GCCTAGCACAGATTCAGGAAGTGCCGTGGGTGCTAGGTCTTGATTCGCTTGACGCTGCTG	ACTIVE_PU1	-0.670256779941941	4.58514245914827	5.06331352922312	3.61946714967678	-0.639405905031015	5.88832356158746	5.03735111148119	0.642322879839005	-0.0665745034965863	0.552101673083905	0.117997349114795	0.282871225932435	5.48262762152885	4.68695071116725	4.70875054700146	5.28552998986313	4.36669951105134
PBM_PU1_IRF8_v2_884	PU1_IDR_7592	GCCTAGCACCGATTGGGGAAGTGCCCGCAGTGCTAGGTCTTGATTCGCTTGACGCTGCTG	ACTIVE_PU1	0.00400535307657468	4.54065303699095	5.09899573061353	1.82635958874473	-0.793699315717195	6.0802573240481	4.54552017858103	-0.200737609517386	-0.121227929249748	-0.0247212211419807	-0.113800668480009	-0.165725338702754	5.40878993440278	4.287938676546	4.43766968877882	5.02101948680838	4.4708454438849
PBM_PU1_IRF8_v2_885	PU1_IDR_21188	GCCTAGCACCATCAGAGGAAGTGAATAAAGTGCTAGGTCTTGATTCGCTTGACGCTGCTG	ACTIVE_PU1	-0.621017115914025	2.98789919748581	3.24109932096568	2.44387749529484	-0.14027631290484	2.86759431326579	1.56527275530584	0.848511875344059	-0.192940052127036	0.211304022508036	0.359754871849113	0.135074690229704	2.2260931555926	2.1646764426728	2.36528345326505	2.89183463836291	2.58720225054505
PBM_PU1_IRF8_v2_886	PU1_IDR_11436	GCCTAGCACAGGAGGAGGAAGTGGATGGGGTGCTAGGTCTTGATTCGCTTGACGCTGCTG	ACTIVE_PU1	1.44013875049776	4.6259537261391	4.62954522198057	2.92262509736557	-0.691517695737723	4.73603024443365	3.3195252412868	4.38513055790286	4.47876556016849	3.69721498061069	3.96932939070066	5.43161281954531	4.11071187756434	4.09765784370068	4.20937001156531	4.49022544256733	4.58912993914665
PBM_PU1_IRF8_v2_887	PU1_IDR_25446	GCCTAGCACCAAGAGAGGAAGTAACAGCAGTGCTAGGTCTTGATTCGCTTGACGCTGCTG	ACTIVE_PU1	-0.918937735195363	4.89040402283496	5.12845893779148	2.73487736935617	0.151557065179584	5.57338360646807	3.92798095816473	-0.04608681097871	0.449833631440447	0.141460744357443	0.0442518914263625	0.299160793914684	4.99889782866118	5.03058316387761	4.64669984652057	4.775937138702	4.54642924067236
PBM_PU1_IRF8_v2_888	PU1_IDR_26291	GCCTAGCACAACAGGAGGAAGTGAGATGTGTGCTAGGTCTTGATTCGCTTGACGCTGCTG	ACTIVE_PU1	1.18107418520771	4.33592302129103	4.45513708938056	2.69611866128958	-0.541310907313233	4.06518283701757	2.40749295387109	3.32650438741165	4.18895072817573	2.04586113209695	2.7205583441969	2.86313349797006	3.92018474972324	3.70579468061199	3.50961101806786	4.16610761594843	4.1310179567755
PBM_PU1_IRF8_v2_889	PU1_IDR_12488	GCCTAGCACAGGGTGGGGAAGTGGCAGCTGTGCTAGGTCTTGATTCGCTTGACGCTGCTG	ACTIVE_PU1	0.978869556863232	2.62256063173921	2.81563822446481	1.3157810896775	-0.875747414666464	2.86816675100077	1.07797991085747	1.03289878157777	1.29937149550335	0.779398537987077	0.0123566047671028	1.55491746541528	2.00998804973747	1.39840733275586	1.96088235145654	2.76371177665944	2.19219388609699
PBM_PU1_IRF8_v2_890	PU1_IDR_16669	GCCTAGCACAATTAGAGGAAGTGGATTATGTGCTAGGTCTTGATTCGCTTGACGCTGCTG	ACTIVE_PU1	0.794384601155273	6.24006893632132	6.51298586277856	3.17191948308894	0.138585599972069	6.30251623808292	5.53692704905124	2.79592544772096	2.98299872242008	2.70991159363048	3.02704805019269	3.28673290788723	6.37586745556546	5.67045104898641	5.46215890855296	5.44435602903203	5.22180866536779
PBM_PU1_IRF8_v2_891	PU1_IDR_2176	GCCTAGCACATAAAGAGGAAGTGGCTAGGGTGCTAGGTCTTGATTCGCTTGACGCTGCTG	ACTIVE_PU1	0.757563758348568	7.19574770199339	7.78277674340599	3.66279492379304	-0.50385417409392	6.48608849380723	8.46219981709233	1.82228906205779	1.27391034740774	1.25968498047463	1.52345464233738	1.36692428929955	8.06619911177378	7.5096872123937	7.00384405473122	6.74461347488295	5.74903718328327
PBM_PU1_IRF8_v2_892	PU1_IDR_38120	GCCTAGCACTGAAAGAGGAAATGAATCACGTGCTAGGTCTTGATTCGCTTGACGCTGCTG	ACTIVE_PU1	-0.00253736451127937	4.38037296851192	4.62044693312601	3.04389423046876	1.19627008941355	4.74051556281301	3.92355977502866	-0.113778500400336	0.235898843325026	-0.694094896013612	0.57454904739916	-0.117381814294472	4.86788761593151	4.4529001428938	4.1955638907404	4.32917072655844	3.94393927965645
PBM_PU1_IRF8_v2_893	PU1_IDR_16354	GCCTAGCACGTAAAGAGGAAGTGGAAGAAGTGCTAGGTCTTGATTCGCTTGACGCTGCTG	ACTIVE_PU1	1.05336703836178	6.96767932439095	7.22898867493301	3.80891086608049	-0.252649224868083	6.37406335665696	6.6539742828373	3.17360523993985	4.86131102525512	2.83201153995942	2.45393978150945	3.36374796181373	8.00286092473693	7.65812625736303	7.43203889511551	7.11406978253655	5.76172992255398
PBM_PU1_IRF8_v2_894	PU1_IDR_32199	GCCTAGCACATATAGAGGAACTGAAATTCGTGCTAGGTCTTGATTCGCTTGACGCTGCTG	ACTIVE_PU1	1.17184617722757	3.53944956696812	3.50188437913828	1.27361955275489	0.207976446301686	2.91079414266119	2.37042260569144	0.57932132156888	0.501787052355813	0.586146915583204	0.0557177459024036	-0.117754608409899	3.18291150093662	2.65784290542927	2.90766750691499	3.05892596036075	3.17718737977443
PBM_PU1_IRF8_v2_895	PU1_IDR_3142	GCCTAGCACAGAAAGAGGAAGTGACACTTGTGCTAGGTCTTGATTCGCTTGACGCTGCTG	ACTIVE_PU1	5.73367423607148	8.52013639216248	8.84415020248492	4.16224267030553	-1.25241132061594	5.99519426823039	9.9691837052169	4.62006806576612	1.40849324560025	2.81903257498603	2.27195256989909	0.0351256192864894	9.05206120996255	8.85550156137933	8.11693601927405	7.59456732086306	5.94629637705002
PBM_PU1_IRF8_v2_896	PU1_IDR_19919	GCCTAGCACAGTTAAGGGAAGTGGCCCAGGTGCTAGGTCTTGATTCGCTTGACGCTGCTG	ACTIVE_PU1	0.476212288130389	2.99643133111731	3.44221376286676	1.44873636360955	-0.478850272519809	3.06597107068913	2.42496845074357	0.109784566329413	0.0310730230593201	0.778241385800101	-0.205278361054137	0.11089721311443	3.32502257231252	3.12776651189466	3.2567730842723	3.5824972294816	3.47260875688021
PBM_PU1_IRF8_v2_897	PU1_IDR_17254	GCCTAGCACAAGAAAAGGAAGTCCAGCTGGTGCTAGGTCTTGATTCGCTTGACGCTGCTG	ACTIVE_PU1	1.16492853132562	2.99597936968599	3.10704855184924	2.18485787335536	-0.377466505555614	2.60300826832752	2.54589317652806	-0.400666243667357	-0.0557005218058563	-0.00223419273501568	-0.110635265372251	-0.291362770464197	3.20884599961854	3.0317071981777	3.00863866564935	3.47441801427822	3.3020134575066
PBM_PU1_IRF8_v2_898	PU1_IDR_8699	GCCTAGCACGGAAAAAGGAAGTGCTTGCTGTGCTAGGTCTTGATTCGCTTGACGCTGCTG	ACTIVE_PU1	0.994385768549908	5.77282919181498	5.92592782504654	2.85299137127268	-0.766115695792932	6.22018929390524	4.94770396187951	-0.374017794556949	-0.0398897356023567	-0.1842906848149	0.440745004069737	-0.246211056313766	5.74638792770849	5.3976821786761	5.37839561487544	5.04058783555347	4.97217555660243
PBM_PU1_IRF8_v2_899	PU1_IDR_29420	GCCTAGCACAAAATGAGGAAATGTGACATGTGCTAGGTCTTGATTCGCTTGACGCTGCTG	ACTIVE_PU1	0.273877053642783	5.19174393089271	4.6766078568459	2.01736232453088	-0.196868981343388	3.90927665514901	3.29356567688226	2.11538265924675	1.9578230371298	0.865035216909822	1.33918050353974	2.17722417334601	4.76701094010494	4.51438513925445	3.89349621287194	3.76579653227983	4.88919740767612
PBM_PU1_IRF8_v2_900	PU1_IDR_37526	GCCTAGCACGTTTTGAGGAAGTGGGAAAAGTGCTAGGTCTTGATTCGCTTGACGCTGCTG	ACTIVE_PU1	2.29984742516267	6.50876075563978	6.73718141087266	3.21267206975041	-0.749761211904291	6.24772514615852	6.11486102645514	3.20714297022216	2.01106883159203	2.02567284497528	2.08570012960261	2.59053563573642	6.92814655570604	6.41523321952224	6.0008356712114	5.89954403478986	5.61402997828482
PBM_PU1_IRF8_v2_901	PU1_IDR_9018	GCCTAGCACATAGGGAGGAAGTGAAGATCGTGCTAGGTCTTGATTCGCTTGACGCTGCTG	ACTIVE_PU1	-0.561155100821834	3.36545628742172	3.47659801282313	2.60691196109179	-0.624470879725503	3.17375328649041	2.07794483723762	1.21486202857368	2.64269460126036	1.5167629632973	0.749104871540151	2.25250644782009	3.2525521149091	3.31290682141362	3.15978644342308	3.73943581623891	3.65277757747857
PBM_PU1_IRF8_v2_902	PU1_IDR_3571	GCCTAGCACACAAAGAGGAAGTCCCCAAAGTGCTAGGTCTTGATTCGCTTGACGCTGCTG	ACTIVE_PU1	0.210221365038378	6.47185902804665	6.87596341714687	3.12313181686007	-0.82931540563667	6.69670365633925	6.72065838947095	0.200543777088596	-0.349125146536538	1.10350780261356	0.667728283464841	0.054339609527396	7.36330304781568	6.35193865011955	6.49484109712005	6.18509491666163	5.24055985360172
PBM_PU1_IRF8_v2_903	PU1_IDR_9835	GCCTAGCACCAGAAAAGGAAGTGGCCCAGGTGCTAGGTCTTGATTCGCTTGACGCTGCTG	ACTIVE_PU1	-1.31887327251977	3.5592632246581	3.77565413170987	2.4007351169755	-0.72939255466658	3.52624183445833	3.49647508704233	-0.467041286841098	-0.167429502271335	0.46370995431276	-0.0341243101751607	0.187696534299254	3.78793602956537	3.44559523383664	3.58122072022377	3.95043608749278	3.90020403219663
PBM_PU1_IRF8_v2_904	PU1_IDR_14406	GCCTAGCACAAAAGAAGGAAGTGTCCTTCGTGCTAGGTCTTGATTCGCTTGACGCTGCTG	ACTIVE_PU1	-1.37141559845984	5.43192668754416	5.20521573974054	2.5756546258621	-0.503983947347581	5.9195157022204	4.48036386613686	-0.357807354766885	-0.571741107526556	-0.778567824221423	0.0425968117683973	-0.499526318657507	5.54065456766721	4.88026893417956	4.90757483422997	5.27710931841545	4.68664848534799
PBM_PU1_IRF8_v2_905	PU1_IDR_11120	GCCTAGCACTCAGGGAGGAAGTGGGGTATGTGCTAGGTCTTGATTCGCTTGACGCTGCTG	ACTIVE_PU1	1.39802647172486	3.45966936532563	3.58514651802911	2.85529047333587	-0.944494371692436	3.31988780358162	1.87524859029483	2.84611569388093	3.69450881622883	2.38927803364678	1.40745537122101	3.1228027057251	3.08260669325866	3.04437672895262	2.92469944991561	3.54911531105867	3.48801053503662
PBM_PU1_IRF8_v2_906	PU1_IDR_2607	GCCTAGCACTCAAAGAGGAAGTGACTTCGGTGCTAGGTCTTGATTCGCTTGACGCTGCTG	ACTIVE_PU1	0.224378646750522	6.71386111587432	7.08454421058876	3.70294507135608	-0.321553240570095	6.47867865955088	6.92639757008173	0.31220807418721	-0.182546057175302	-0.25187733974995	0.676773472944279	-0.286499159106414	7.60200080225847	6.68605435153721	6.26303652013377	6.5382596222939	5.01957309779152
PBM_PU1_IRF8_v2_907	PU1_IDR_18668	GCCTAGCACCGAATCAGGAAGTGCGCCCAGTGCTAGGTCTTGATTCGCTTGACGCTGCTG	ACTIVE_PU1	-1.19090326669655	4.45360849290526	4.87490097667018	3.2427530835277	-0.397932581816031	5.42858062167255	4.07919796147154	-0.0451306585579389	-0.310076317941377	-0.363569574655092	-0.309222725815372	-0.323833623222376	4.91138015985655	4.37315051156774	4.54142330692159	4.83080202731568	4.21290663377638
PBM_PU1_IRF8_v2_908	PU1_IDR_23115	GCCTAGCACGGTGGGAGGAAGTGATCGGTGTGCTAGGTCTTGATTCGCTTGACGCTGCTG	ACTIVE_PU1	1.15604111086438	3.71903385574635	3.89346276691811	2.78759750797654	-0.830894015804186	3.35103157335986	3.02684399894376	2.73739038142212	3.77380530068538	2.22286223569375	1.66545378888283	3.4330814564029	3.52733288087888	3.40149493077316	3.63407510411977	3.68572738397615	3.86692259054917
PBM_PU1_IRF8_v2_909	PU1_IDR_3747	GCCTAGCACAAAAAAAGGAAGTGCTCAAGGTGCTAGGTCTTGATTCGCTTGACGCTGCTG	ACTIVE_PU1	1.95226624731325	6.42290223302989	6.61023343478835	2.75252459292704	0.00916875702916901	6.50610916870166	7.05795281168565	0.181527559548773	0.511819598949402	0.811685178146315	0.838983719845963	0.0185549857413645	6.7344326887748	5.86826129563992	6.20716692773867	5.62035206303495	5.19040179907292
PBM_PU1_IRF8_v2_910	PU1_IDR_60	GCCTAGCACAGAAAGAGGAACTGCCCTGCGTGCTAGGTCTTGATTCGCTTGACGCTGCTG	ACTIVE_PU1	-0.312190228125061	6.94871449773951	7.03980292523477	2.60780541202225	-0.955740811397404	6.70845990628186	6.93739333563988	0.32365018591619	-0.0401628370989841	0.458112948846118	0.874720433352503	-0.300011491629063	7.31395261482541	6.04586124566301	6.41446611988916	6.28574787989173	5.15212282780645
PBM_PU1_IRF8_v2_911	PU1_IDR_18724	GCCTAGCACTCATAGAGGAACTGCGTACAGTGCTAGGTCTTGATTCGCTTGACGCTGCTG	ACTIVE_PU1	-0.456478707802642	2.64471235390051	2.68363281974529	0.796906941123491	-0.222737101609898	2.83548996132787	1.17675915424575	-0.10843588200589	-0.322369225049211	0.431226194786761	-0.451800278488963	-0.32737435812649	2.16419271490264	1.92319561035057	2.06075357373431	2.93647444481674	1.70830638244392
PBM_PU1_IRF8_v2_912	PU1_IDR_19557	GCCTAGCACATATTAAGGAAGTGCTGTGGGTGCTAGGTCTTGATTCGCTTGACGCTGCTG	ACTIVE_PU1	0.714902323569094	4.48530124573192	4.36996173288781	2.20038777570753	-0.0975563065299907	4.60702042631304	3.46720592355505	4.25921275217824	2.11213729508357	2.61938494468168	4.11185210241215	3.79890771352738	4.80965101822863	4.03377292690481	4.49493450813303	4.05724180289941	4.67844552914206
PBM_PU1_IRF8_v2_913	PU1_IDR_14120	GCCTAGCACAGGAACGGGAAGTGAGCTACGTGCTAGGTCTTGATTCGCTTGACGCTGCTG	ACTIVE_PU1	1.50720011708167	4.2247077772973	4.77462529794125	2.25651068314678	-0.387004909588553	5.16242879765707	3.25142344627678	0.267581550142382	0.190220856968646	0.645080637185651	0.415819456192421	0.26380297286491	5.17787394388877	4.63633088713463	4.61343336479468	4.88079521315161	4.33357666407329
PBM_PU1_IRF8_v2_914	PU1_IDR_8870	GCCTAGCACTTGGAGAGGAAGTGATTCAAGTGCTAGGTCTTGATTCGCTTGACGCTGCTG	ACTIVE_PU1	-0.0813873458713472	4.24453776661173	4.33243757220126	3.01701027926743	-0.757186213943923	4.04655387199683	3.47425085068159	0.504173011888611	-0.228607318185585	-0.0238811160135694	0.563948842329072	0.109574377403469	4.143301090195	3.22219142486717	3.66187157397891	4.12593835545505	3.60951593890891
PBM_PU1_IRF8_v2_915	PU1_IDR_22380	GCCTAGCACAGAGGAAGGAAGTGAGTTTGGTGCTAGGTCTTGATTCGCTTGACGCTGCTG	ACTIVE_PU1	1.58795959515473	2.7672273042994	2.81854299294246	2.38421745244362	-0.657760571524076	2.69425269180562	1.69391544933262	2.05975967750248	3.32612848808641	2.079698688194	1.54311579766867	2.04436849900545	2.31905975205496	2.10075446556875	2.37770569009748	2.69050740185018	2.43191896470151
PBM_PU1_IRF8_v2_916	PU1_IDR_18787	GCCTAGCACTTAGAGGGGAACTGCAAGGCGTGCTAGGTCTTGATTCGCTTGACGCTGCTG	ACTIVE_PU1	-0.579435247910664	1.64185688740455	1.71022966772807	0.0869225502189733	-0.186730226836344	1.89117309504048	1.54315900147499	-0.0802186854276607	1.1575233062426	0.597196206207408	-0.0629384542720355	0.478425835006537	1.38374506277037	1.94930331029353	1.27004389162495	2.26270969290781	1.35640748798941
PBM_PU1_IRF8_v2_917	PU1_IDR_24855	GCCTAGCACTTTGGGAGGAAGTGGGCACTGTGCTAGGTCTTGATTCGCTTGACGCTGCTG	ACTIVE_PU1	0.879459373583953	3.31707276909147	3.41284009911145	2.73186143368378	-0.948008319053177	2.82624902590574	1.93893103656495	0.0819155078623544	0.443506598584878	1.02016847488308	-0.299355849228348	0.0230739066438673	2.4838818208688	2.41860601974148	2.22635020052514	3.1237747864254	2.51860858037439
PBM_PU1_IRF8_v2_918	PU1_IDR_24369	GCCTAGCACGCATAGAGGAAGTGGCGGCAGTGCTAGGTCTTGATTCGCTTGACGCTGCTG	ACTIVE_PU1	0.386634735227659	4.82817837127375	4.33126443568915	2.81437943616949	-0.75682062030902	5.26010410412194	3.30127888261456	0.397138942758339	0.720937987603927	0.837559235118754	0.330166192795645	0.828002078744195	4.90381632768317	4.27723924474044	4.58331171430883	4.9798992063922	4.71893973728872
[truncated: 2,848 more rows]
