# Supplementary material for: NextPBM: a platform to study cell-specific transcription factor binding and cooperativity
Source: Nucleic Acids Res. 2019 Jan 18;47(6):e31. doi: 10.1093/nar/gkz020 (PMC6451091; doi:10.1093/nar/gkz020)
Supplement: Supplementary Data [file gkz020_supplemental_files.zip › SF2_motifs.txt]

# HOMER-formatted DNA-binding motif PFMs. Log-odds scoring threshold (against uniform nucleotide probabilities) is the 3rd TAB-delimited column in each header row (starting with ">")
# FIGURE 1A - PU.1 + IRF8 (IDR < 0.05), FIGURE 1B EICE
>GRGGAAGTGAAACT	1-AGTTTCACTTCCYC	10.522970	-7148.915726	0	T:1490.0(75.83%),B:369.0(0.40%),P:1e-3104
0.304	0.038	0.572	0.086
0.466	0.044	0.444	0.045
0.208	0.001	0.789	0.002
0.001	0.001	0.997	0.001
0.990	0.001	0.001	0.008
0.983	0.001	0.001	0.015
0.076	0.183	0.733	0.008
0.018	0.008	0.003	0.971
0.001	0.001	0.997	0.001
0.997	0.001	0.001	0.001
0.994	0.001	0.004	0.001
0.997	0.001	0.001	0.001
0.008	0.686	0.303	0.003
0.043	0.115	0.008	0.834

# FIGURE 1A - PU.1 + C/EBPa + IRF8 (IDR < 0.05)
>AGGAASTGAAAC	1-AGGAASTGAAAC,BestGuess:PU.1-IRF(ETS:IRF)/Bcell-PU.1-ChIP-Seq(GSE21512)/Homer(0.968)	9.329677	-1381.076798	0	T:369.0(78.85%),B:1152.0(1.25%),P:1e-599
0.540	0.167	0.258	0.035
0.289	0.001	0.694	0.016
0.001	0.001	0.997	0.001
0.997	0.001	0.001	0.001
0.992	0.001	0.001	0.006
0.095	0.382	0.498	0.025
0.015	0.001	0.001	0.983
0.001	0.001	0.997	0.001
0.997	0.001	0.001	0.001
0.988	0.001	0.005	0.006
0.997	0.001	0.001	0.001
0.015	0.678	0.302	0.005

# FIGURE 1A - PU.1 + C/EBPa (IDR < 0.05)
>AAWGAGGAAGTG	1-CACTTCCTCWTT	7.427143	-7623.990051	0	T:4911.0(80.39%),B:10897.0(11.81%),P:1e-3311
0.455	0.127	0.195	0.222
0.472	0.063	0.182	0.283
0.434	0.050	0.197	0.319
0.258	0.139	0.523	0.080
0.493	0.143	0.318	0.046
0.176	0.001	0.818	0.005
0.042	0.007	0.945	0.006
0.963	0.002	0.014	0.021
0.956	0.001	0.015	0.028
0.085	0.295	0.589	0.031
0.086	0.168	0.045	0.701
0.185	0.160	0.532	0.123

# FIGURE 1A - PU.1 (IDR < 0.05), FIGURE 1B PU.1
>AAAGRGGAAGTG	1-AAAGRGGAAGTG,BestGuess:SpiB(ETS)/OCILY3-SPIB-ChIP-Seq(GSE56857)/Homer(0.980)	8.672842	-67133.370670	0	T:28804.0(73.37%),B:4108.0(4.49%),P:1e-29155
0.560	0.060	0.222	0.158
0.688	0.038	0.120	0.154
0.515	0.028	0.160	0.297
0.265	0.088	0.610	0.037
0.515	0.086	0.366	0.033
0.107	0.003	0.887	0.003
0.010	0.003	0.983	0.004
0.987	0.005	0.006	0.002
0.987	0.002	0.004	0.007
0.043	0.190	0.763	0.004
0.097	0.074	0.027	0.802
0.090	0.167	0.704	0.039

# FIGURE 1B C/EBPa (IDR < 0.05)
>NDATTGCGCAAY	1-NDATTGCGCAAY,BestGuess:CEBPE/MA0837.1/Jaspar(0.981)	7.697379	-28967.450193	0	T:11813.0(58.98%),B:2564.0(2.79%),P:1e-12580
0.296	0.223	0.249	0.233
0.216	0.166	0.317	0.301
0.519	0.176	0.291	0.014
0.001	0.001	0.001	0.997
0.001	0.001	0.060	0.938
0.210	0.001	0.681	0.108
0.099	0.679	0.042	0.180
0.209	0.030	0.674	0.087
0.123	0.559	0.001	0.317
0.859	0.139	0.001	0.001
0.997	0.001	0.001	0.001
0.012	0.380	0.172	0.435

# DE NOVO PU.1 (IDR < 0.01) USED FOR PBM DESIGN
>AAAGRGGAAGTG	1-AAAGRGGAAGTG,BestGuess:SpiB(ETS)/OCILY3-SPIB-ChIP-Seq(GSE56857)/Homer(0.982)	8.496377	-57523.753231	0	T:25231.0(75.60%),B:4570.0(4.99%),P:1e-24982
0.557	0.060	0.222	0.161
0.687	0.040	0.123	0.150
0.534	0.030	0.148	0.288
0.254	0.083	0.621	0.042
0.505	0.095	0.356	0.044
0.112	0.003	0.879	0.006
0.024	0.007	0.963	0.006
0.977	0.007	0.010	0.006
0.977	0.006	0.006	0.011
0.046	0.198	0.751	0.005
0.084	0.071	0.029	0.816
0.077	0.151	0.735	0.037

# DE NOVO IRF8 (IDR < 0.01) USED FOR PBM DESIGN
>GRGGAAGTGAAASY	1-RSTTTCACTTCCYC	11.626204	-6019.700621	0	T:1137.0(77.29%),B:233.0(0.25%),P:1e-2614
0.255	0.142	0.487	0.115
0.347	0.202	0.379	0.072
0.228	0.001	0.763	0.008
0.052	0.001	0.946	0.001
0.973	0.001	0.001	0.025
0.866	0.001	0.001	0.132
0.107	0.308	0.515	0.070
0.088	0.176	0.009	0.727
0.001	0.001	0.997	0.001
0.939	0.008	0.052	0.001
0.886	0.009	0.079	0.026
0.990	0.001	0.008	0.001
0.054	0.504	0.389	0.053
0.169	0.355	0.043	0.433

# KNOWN PU.1 USED FOR PBM DESIGN
>AGAGGAAGTG	PU.1(ETS)/ThioMac-PU.1-ChIP-Seq(GSE21512)/Homer	7.613173	-31261.725512	0	T:19958.0(68.18%),B:352.0(8.71%),P:1e-13576
0.643	0.001	0.149	0.207
0.122	0.171	0.705	0.002
0.830	0.012	0.157	0.001
0.001	0.001	0.997	0.001
0.001	0.001	0.997	0.001
0.997	0.001	0.001	0.001
0.990	0.001	0.001	0.008
0.024	0.074	0.901	0.001
0.001	0.005	0.001	0.993
0.079	0.097	0.773	0.051

# KNOWN IRF8 USED FOR PBM DESIGN
>GGAAGTGAAAST	PU.1:IRF8(ETS:IRF)/pDC-Irf8-ChIP-Seq(GSE66899)/Homer	8.986988	-14460.689455	0	T:9696.0(33.12%),B:144.0(3.56%),P:1e-6280
0.171	0.008	0.808	0.013
0.061	0.002	0.935	0.002
0.995	0.001	0.001	0.003
0.974	0.001	0.002	0.023
0.146	0.204	0.628	0.022
0.077	0.010	0.015	0.898
0.007	0.002	0.989	0.002
0.918	0.004	0.071	0.007
0.860	0.008	0.111	0.021
0.967	0.008	0.012	0.013
0.092	0.436	0.442	0.030
0.134	0.218	0.055	0.593
