# Supplementary material for: NextPBM: a platform to study cell-specific transcription factor binding and cooperativity
Source: Nucleic Acids Res. 2019 Jan 18;47(6):e31. doi: 10.1093/nar/gkz020 (PMC6451091; doi:10.1093/nar/gkz020)
Supplement: Supplementary Data [file gkz020_supplemental_files.zip › SF3_PBM_conditions.xlsx]

## Sheet: Sheet1
(A) NextPBM/PBM Experimental Details
Sample used in nextPBM/PBM	Target Protein	Primary Ab	Primary Ab Conc.	Secondary Ab	Secondary Ab Conc.
THP-1 nuclear extracts (5 uL)	PU.1	PU.1 (SC-352X)	0.01 mg/ml	A647 anti-rabbit	0.01 mg/ml
THP-1 nuclear extracts (5 uL)	IRF8	IRF8 (SC-6085X)	0.01 mg/ml	A488 anti-goat	0.0075 mg/ml
PU.1 IVT (0.4 uL)	PU.1	PU.1 (SC-352X)	0.01 mg/ml	A647 anti-rabbit	0.01 mg/ml
THP-1 nuclear extracts (5 uL)	FLI1	FLI1 (A5644)	0.01 mg/ml	A647 anti-rabbit	0.01 mg/ml
1:2 nuclear extract	PU.1	PU.1 (SC-352X)	0.01 mg/ml	A647 anti-rabbit	0.01 mg/ml
1:2 nuclear extract	IRF8	IRF8 (SC-6085X)	0.01 mg/ml	A488 anti-goat	0.0075 mg/ml
1:4 nuclear extract	PU.1	PU.1 (SC-352X)	0.01 mg/ml	A647 anti-rabbit	0.01 mg/ml
1:4 nuclear extract	IRF8	IRF8 (SC-6085X)	0.01 mg/ml	A488 anti-goat	0.0075 mg/ml
1:8 nuclear extract	PU.1	PU.1 (SC-352X)	0.01 mg/ml	A647 anti-rabbit	0.01 mg/ml
1:8 nuclear extract	IRF8	IRF8 (SC-6085X)	0.01 mg/ml	A488 anti-goat	0.0075 mg/ml
IRF8 CRISPR KO extract	PU.1	PU.1 (SC-352X)	0.01 mg/ml	A647 anti-rabbit	0.01 mg/ml
IRF8 CRISPR KO extract	IRF8	IRF8 (SC-6085X)	0.01 mg/ml	A488 anti-goat	0.0075 mg/ml
IRF8 ImmDepl extract	PU.1	PU.1 (SC-352X)	0.01 mg/ml	A647 anti-rabbit	0.01 mg/ml
IRF8 ImmDepl extract	IRF8	IRF8 (SC-6085X)	0.01 mg/ml	A488 anti-goat	0.0075 mg/ml
phosphatase-treated extract	PU.1	PU.1 (SC-352X)	0.01 mg/ml	A647 anti-rabbit	0.01 mg/ml
phosphatase-treated extract	IRF8	IRF8 (SC-6085X)	0.01 mg/ml	A488 anti-goat	0.0075 mg/ml
* PBM total reaction volume = 80 uL
(B) NextPBM/PBM Antibodies
Antibodies	Catalog #
IRF8	SC-6058X (Santa Cruz, Goat polyclonal, 2mg/ml)
PU.1	SC-352X (Sancta Cruz, Rabbit polyclonal, 1mg/ml)
FLI1	A5644 (Abclonal, Rabbit polyclonal, 0.79mg/ml)
Anti-Goat, Alexa488-conjugated	A11055 (Life Technologies, Donkey polyclonal, 2mg/ml)
Anti-Rabbit, Alexa647-conjugated	A32733 (Life Technologies, Goat polyclonal 2mg/ml)
